# Supplementary material for: Temporal analysis of melanogenesis identifies fatty acid metabolism as key skin pigment regulator
Source: PLoS Biol. 2022 May 18;20(5):e3001634. doi: 10.1371/journal.pbio.3001634 (PMC9116682; doi:10.1371/journal.pbio.3001634)
Supplement: S2 Data — (XLSX) [file pbio.3001634.s011.xlsx]

## Sheet: S1 Fig
S1 Figure Data Quantitation
Panel A
Sample	PC1	PC2	Group
D3_1	-30762	-6841.59	Day3
D3_2	-29466.1	-5688.78	Day3
D4_1	-23777.2	2219.32	Day4
D4_2	-24522.7	-3019.34	Day4
D5_1	5996.71	-587.567	Day5
D5_2	6942.86	26494.6	Day5
D6_1	50911.7	-2871.44	Day6
D6_2	44676.7	-9705.17	Day6
Panel B
Correlation Plot
	D3_1	D3_2
D3_1	1	0.98589
D3_2	0.98589	1
	D4_1	D4_2
D4_1	1	0.986166
D4_2	0.986166	1
	D5_1	D5_2
D5_1	1	0.98412
D5_2	0.98412	1
	D6_1	D6_2
D6_1	1	0.980192
D6_2	0.980192	1
Panel F	CONTROL						PTU							ANOVA summary
Cell count (X10^3)	R1	R2	R3	Mean	SD	SE	R1	R2	R3	Mean	SD	SE		F	203.3			Tukey's multiple comparisons test	Mean Diff.	95.00% CI of diff.	Significant?	Summary	Adjusted P Value
D4	422.5	402.5	417.5	414.079	10.4083	6.00925	525	475	522.5	506.967	28.1736	16.266		P value	<0.0001			D4 vs. D4 PTU	-93.33	-430.1 to 243.5	No	ns	0.9308
D5	1570	1200	1605	1446.06	224.407	129.561	1740	1435	1747.5	1634.08	178.296	102.939		P value summary	****			D5 vs. D5 PTU	-182.5	-519.3 to 154.3	No	ns	0.4891
D6	2475	2500	2500	2491.64	14.4338	8.33333	2840	3000	2870	2902.51	85.049	49.1031		Significant diff. among means (P < 0.05)?	Yes			D6 vs. D6 PTU	-411.7	-748.5 to -74.86	Yes	*	0.0142
														R square	0.9883
														F (DFn, DFd)	F (5, 12) = 203.3
Panel H									ANOVA summary
FASN	R1	R2	R3	Mean	SD	SE			F	25.74
D3	1	1	1	1	0	0			P value	0.0004			Tukey's multiple comparisons test	Mean Diff.	95.00% CI of diff.	Significant?	Summary
D4	1.25501	1.10489	1.07097	1.1409	0.0979443	0.0565482			P value summary	***			D3 vs. D4	-0.1436	-0.3935 to 0.1063	No	ns
D5	1.62444	1.39295	1.37643	1.46038	0.138664	0.0800578			Significant diff. among means (P < 0.05)?	Yes			D3 vs. D5	-0.4646	-0.7145 to -0.2147	Yes	**
D6	0.79331		0.72679	0.759322	0.0470366	0.0332599			R square	0.9169			D3 vs. D6	0.2399	-0.03947 to 0.5194	No	ns
									F (DFn, DFd)	F (3, 7) = 25.74
Panel J									ANOVA summary
FASN	R1	R2	R3	Mean	SD	SE			F	5.288			Tukey's multiple comparisons test	Mean Diff.	95.00% CI of diff.	Significant?	Summary
D4 PTU	1	1	1	1	0	0			P value	0.0474			PTU D4 vs. PTU D5	0.1992	-0.06332 to 0.4617	No	ns
D5 PTU	0.822093	0.687424	0.89293	0.796137	0.104392	0.0602708			P value summary	*			PTU D4 vs. PTU D6	0.2678	0.005338 to 0.5303	Yes	*
D6 PTU	0.721462	0.589335	0.885676	0.722132	0.14846	0.0857133			Significant diff. among means (P < 0.05)?	Yes			PTU D5 vs. PTU D6	0.06866	-0.1938 to 0.3312	No	ns
									R square	0.6381

## Sheet: S2 Fig
S2 Figure Data Quantitation
Panel A								ANOVA summary
MITF	R1	R2	R3	Mean	SD	SE		F	16.59
D3	1	1	1	1	0	0		P value	0.0009		Tukey's multiple comparisons test	Mean Diff.	95.00% CI of diff.	Significant?	Summary
D4	0.837273	1.01396	1.09913	0.977189	0.133566	0.0771144		P value summary	***		D3 vs. D4	0.01655	-0.2655 to 0.2986	No	ns
D5	0.763948	0.655954	0.714401	0.710057	0.0540579	0.0312104		Significant diff. among means (P < 0.05)?	Yes		D3 vs. D5	0.2886	0.006544 to 0.5706	Yes	*
D6	0.642359	0.424843	0.329068	0.447814	0.160539	0.0926872		R square	0.8615		D3 vs. D6	0.5346	0.2526 to 0.8166	Yes	**
								F (DFn, DFd)	F (3, 8) = 16.59
Panel B								ANOVA summary
TYR	R1	R2	R3	Mean	SD	SE		F	24.08
D3	1	1	1	1	0	0		P value	0.0002		Tukey's multiple comparisons test	Mean Diff.	95.00% CI of diff.	Significant?	Summary
D4	1.29319	1.21	1.16311	1.22092	0.065879	0.0380353		P value summary	***		D3 vs. D4	-0.2221	-0.7784 to 0.3342	No	ns
D5	1.81222	1.995	1.84747	1.88326	0.0969685	0.0559848		Significant diff. among means (P < 0.05)?	Yes		D3 vs. D5	-0.8849	-1.441 to -0.3286	Yes	**
D6	2.101	2.05	2.78256	2.28845	0.409014	0.236144		R square	0.9003		D3 vs. D6	-1.311	-1.867 to -0.7549	Yes	***
								F (DFn, DFd)	F (3, 8) = 24.08
Panel C								ANOVA summary
SREBF1	R1	R2	R3	Mean	SD	SE		F	21.72
D3	1	1	1	1	0	0		P value	0.0003		Tukey's multiple comparisons test	Mean Diff.	95.00% CI of diff.	Significant?	Summary
D4	1.08449	1.29834	1.72019	1.34296	0.323469	0.186755		P value summary	***		D3 vs. D4	-0.3677	-1.246 to 0.5108	No	ns
D5	2.97621	3.2303	2.19759	2.76451	0.538096	0.31067		Significant diff. among means (P < 0.05)?	Yes		D3 vs. D5	-1.801	-2.680 to -0.9229	Yes	***
D6	2.74419	2.8219	2.37392	2.63921	0.239382	0.138207		R square	0.8907		D3 vs. D6	-1.647	-2.525 to -0.7682	Yes	**
								F (DFn, DFd)	F (3, 8) = 21.72
Panel D								ANOVA summary
FASN	R1	R2	R3	Mean	SD	SE		F	8.435
D3	1	1	1	1	0	0		P value	0.0074		Tukey's multiple comparisons test	Mean Diff.	95.00% CI of diff.	Significant?	Summary
D4	1.23971	1.16588	1.083	1.16109	0.0783975	0.0452628		P value summary	**		D3 vs. D4	-0.1629	-0.5225 to 0.1968	No	ns
D5	1.40282	1.79254	1.454	1.54056	0.211782	0.122272		Significant diff. among means (P < 0.05)?	Yes		D3 vs. D5	-0.5498	-0.9094 to -0.1902	Yes	**
D6	1.40769	1.11591	1.161	1.22177	0.157072	0.0906855		R square	0.7598		D3 vs. D6	-0.2282	-0.5878 to 0.1314	No	ns
								F (DFn, DFd)	F (3, 8) = 8.435
								ANOVA summary
ACACB	R1	R2	R3	Mean	SD	SE		F	10.72
D3	1	1	1	1	0	0		P value	0.0035		Tukey's multiple comparisons test	Mean Diff.	95.00% CI of diff.	Significant?	Summary
D4	1.04613	1.036	0.867	0.979465	0.100625	0.058096		P value summary	**		D3 vs. D4	0.01696	-0.7185 to 0.7524	No	ns
D5	1.8134	1.714	1.364	1.61848	0.236057	0.136288		Significant diff. among means (P < 0.05)?	Yes		D3 vs. D5	-0.6305	-1.366 to 0.1050	No	ns
D6	2.62344	1.982	1.637	2.04177	0.500587	0.289014		R square	0.8008		D3 vs. D6	-1.081	-1.816 to -0.3454	Yes	**
								F (DFn, DFd)	F (3, 8) = 10.72
								ANOVA summary
ACACA	R1	R2	R3	Mean	SD	SE		F	8.911
D3	1	1	1	1	0	0		P value	0.0063		Tukey's multiple comparisons test	Mean Diff.	95.00% CI of diff.	Significant?	Summary
D4	1.43419	1.27355	1.078	1.25337	0.178378	0.102986		P value summary	**		D3 vs. D4	-0.2619	-0.7211 to 0.1973	No	ns
D5	1.98414	1.60949	1.597	1.7213	0.220001	0.127018		Significant diff. among means (P < 0.05)?	Yes		D3 vs. D5	-0.7302	-1.189 to -0.2710	Yes	**
D6	1.14737	1.52909	1.196	1.28023	0.207776	0.11996		R square	0.7697		D3 vs. D6	-0.2908	-0.7501 to 0.1684	No	ns
								F (DFn, DFd)	F (3, 8) = 8.911
								ANOVA summary
ACLY	R1	R2	R3	Mean	SD	SE		F	11.06
D3	1	1	1	1	0	0		P value	0.0032		Tukey's multiple comparisons test	Mean Diff.	95.00% CI of diff.	Significant?	Summary
D4	1.18236	1.22614	0.993	1.12914	0.123915	0.0715422		P value summary	**		D3 vs. D4	-0.1338	-0.4539 to 0.1862	No	ns
D5	1.3566	1.28232	1.671	1.42717	0.20633	0.119124		Significant diff. among means (P < 0.05)?	Yes		D3 vs. D5	-0.4366	-0.7567 to -0.1166	Yes	*
D6	1.47597	1.53494	1.447	1.48552	0.0448128	0.0258727		R square	0.8057		D3 vs. D6	-0.486	-0.8060 to -0.1659	Yes	**
								F (DFn, DFd)	F (3, 8) = 11.06
Panel E								ANOVA summary
NRF2	R1	R2	R3	Mean	SD	SE		F	9.622
D3	1	1	1	1	0	0		P value	0.005		Tukey's multiple comparisons test	Mean Diff.	95.00% CI of diff.	Significant?	Summary
D4	1.02574	1.05824	0.820742	0.962224	0.128767	0.0743438		P value summary	**		D3 vs. D4	0.03176	-0.1459 to 0.2094	No	ns
D5	0.941696	0.962594	0.91067	0.938077	0.0261261	0.0150839		Significant diff. among means (P < 0.05)?	Yes		D3 vs. D5	0.06168	-0.1159 to 0.2393	No	ns
D6	1.24401	1.20116	1.17555	1.20658	0.0345922	0.0199718		R square	0.783		D3 vs. D6	-0.2069	-0.3845 to -0.02928	Yes	*
								F (DFn, DFd)	F (3, 8) = 9.622
Panel F								ANOVA summary
GST	R1	R2	R3	Mean	SD	SE		F	7.684
D3	1	1	1	1	0	0		P value	0.0128		Tukey's multiple comparisons test	Mean Diff.	95.00% CI of diff.	Significant?	Summary
D4	1.02574	1.11987	0.936272	1.02456	0.0918099	0.0530064		P value summary	*		D3 vs. D4	-0.02729	-0.2603 to 0.2057	No	ns
D5		1.13682	1.05824	1.09683	0.0555623	0.0392885		Significant diff. among means (P < 0.05)?	Yes		D3 vs. D5	-0.09753	-0.3580 to 0.1629	No	ns
D6	1.16205	1.40282	1.35035	1.30084	0.126613	0.0731002		R square	0.7671		D3 vs. D6	-0.3051	-0.5380 to -0.07211	Yes	*
								F (DFn, DFd)	F (3, 7) = 7.684
								ANOVA summary
GSR	R1	R2	R3	Mean	SD	SE		F	9.666
D3	1	1	1	1	0	0		P value	0.0049		Tukey's multiple comparisons test	Mean Diff.	95.00% CI of diff.	Significant?	Summary
D4	1.10701	1.34102	1.33176	1.25508	0.132514	0.0765072		P value summary	**		D3 vs. D4	-0.2599	-0.7198 to 0.1999	No	ns
D5	1.45229	1.29086	1.22547	1.31951	0.116753	0.0674071		Significant diff. among means (P < 0.05)?	Yes		D3 vs. D5	-0.3229	-0.7827 to 0.1370	No	ns
D6	1.86607	1.99769	1.41749	1.74177	0.30419	0.175624		R square	0.7838		D3 vs. D6	-0.7604	-1.220 to -0.3006	Yes	**
								F (DFn, DFd)	F (3, 8) = 9.666

## Sheet: S3 Fig
S3 Figure Data Quantitation
Panel A
PCA	PC1	PC2
Day3 Rep1	-17.008	0.73614
Day3 Rep2	-14.202	-5.0803
Day3 Rep3	-12.824	-8.7695
Day3 Rep4	-12.249	-6.2638
Day4 Rep1	-2.096	8.0052
Day4 Rep2	-1.0623	7.8044
Day4 Rep3	-2.93	7.36
Day4 Rep4	-1.7899	5.966
Day5 Rep1	2.5957	2.7234
Day5 Rep2	3.1293	2.9457
Day5 Rep3	3.7021	3.0966
Day5 Rep4	2.7275	2.765
Day5 Rep5	2.8892	2.8477
Day6 Rep1	9.9877	-5.1352
Day6 Rep2	9.6759	-3.5705
Day6 Rep3	9.324	-8.6361
Day6 Rep4	10.185	-4.5293
Day6 Rep5	9.9446	-2.2657
Panel B
	Day3 Rep1	Day3 Rep2	Day3 Rep3	Day3 Rep4	Day4 Rep1	Day4 Rep2	Day4 Rep3	Day4 Rep4	Day5 Rep1	Day5 Rep2	Day5 Rep3	Day5 Rep4	Day5 Rep5	Day6 Rep1	Day6 Rep2	Day6 Rep3	Day6 Rep4	Day6 Rep5
Label	Group1	Group1	Group1	Group1	Group2	Group2	Group2	Group2	Group3	Group3	Group3	Group3	Group3	Group4	Group4	Group4	Group4	Group4
GMP	1.09743	1.15281	1.10326	0.821671	-1.6722	-1.13299	-1.68884	-1.83054	0.163903	-0.125456	-0.296596	0.223958	-0.446899	0.0367037	0.916717	0.536431	0.314492	0.826148
Xanthosine monophosphate	1.15803	1.58128	1.11663	0.913695	-1.40636	-1.28245	-1.73892	-1.31324	-0.191416	-0.55549	-0.751088	-0.252618	0.550893	0.00368174	0.709092	0.528359	0.137225	0.792707
Cysteine	1.92318	1.48583	1.766	1.66608	-0.757285	-0.336255	-1.2968	-0.820419	0.00117534	-0.443003	0.138344	-0.107539	-0.55578	-0.561703	-0.654942	-0.759876	-0.522559	-0.164439
Nicotinamide ribotide	1.71207	2.24924	1.52662	1.4462	-0.594693	-0.874533	-0.628537	-0.701825	-0.748609	-0.664592	-0.649275	-0.706431	-0.444076	-0.0139867	-0.00677817	-0.656939	-0.130475	-0.113379
N-Acetylglucosamine	1.38998	1.7498	2.05086	1.83531	-0.664892	-0.794738	-0.484551	-0.601691	-0.874011	-0.537747	-0.703717	-0.598003	-0.233473	-0.52632	-0.251124	0.157149	-0.55503	-0.357802
Cystathionine	1.53256	1.53173	2.13267	1.66475	-0.559735	-1.04716	-0.382536	-0.833248	-0.296015	-0.137182	-0.771257	-0.801375	-0.869226	0.0186744	0.0899237	-0.314377	-0.292655	-0.665541
Glutathione disulfide	0.993228	2.04226	1.563	1.53163	0.466946	0.306007	0.406334	0.503585	-0.609475	-0.60799	-0.987087	-0.706194	-0.729014	-0.580227	-0.857386	-0.904587	-0.839905	-0.991123
Adenine	1.29433	1.89166	2.00095	1.55706	-0.085147	-0.186632	-0.0106265	0.17882	-0.250303	-0.541094	-0.586541	-0.486254	-0.591024	-0.41273	-0.956643	-1.21705	-0.560698	-1.03807
Glycerate	1.35968	1.77619	1.92557	1.68683	-0.340954	-0.54577	0.281216	-0.115205	-0.400917	-0.0873622	-0.236651	-0.190349	-1.02044	-1.05188	-0.43568	-0.668	-1.06233	-0.873952
3-Methylphenylacetic acid	1.52527	1.6257	1.74214	1.72322	0.129518	-0.250848	-0.00928371	0.164432	-0.429343	-0.544906	-1.12653	-0.263671	-0.565112	-1.19039	-0.901938	0.106571	-0.996617	-0.738214
L-Acetylcarnitine	2.79006	1.47681	1.10649	1.17728	0.0610912	-0.316851	0.113503	-0.00691183	-0.417353	-0.484661	-0.89405	-0.531292	-0.636647	-0.619112	-0.685113	-0.799685	-0.544592	-0.788972
Mesaconic acid	2.48147	1.5442	1.37148	1.28057	-0.182133	-0.285495	0.145988	-0.00167462	-0.291403	-0.529205	-0.577616	-0.341993	-0.402957	-1.06137	-0.976824	-0.416848	-0.763059	-0.993126
Itaconic acid	2.45315	1.51123	1.32611	1.28885	-0.141801	-0.240533	0.226799	0.0417389	-0.213664	-0.620891	-0.797392	-0.252176	-0.328237	-1.08601	-0.847226	-0.408517	-0.860469	-1.05097
Carbamoyl aspartate	2.27278	1.79112	1.35978	1.25562	-0.701245	-0.701329	0.16372	-0.322922	-1.13934	-0.106495	-0.0224273	-0.11183	-0.286786	-0.526994	-0.741045	-0.636217	-1.12964	-0.416742
Normetanephrine	2.1658	1.59024	1.54144	1.27812	-0.0925422	-0.915002	-0.148494	-0.278399	-0.0132389	0.253435	-0.426509	-0.321305	-0.205815	-0.318893	-0.788368	-1.09013	-0.983391	-1.24695
Phosphorylcholine	2.54213	1.62036	1.15216	0.904609	0.0438301	-0.603545	0.122105	-0.167819	0.230015	-0.0967014	-0.269816	-0.312835	-0.297463	-0.58324	-0.891924	-1.18944	-0.928378	-1.27405
1-Methyladenosine	1.47477	0.539233	0.78429	0.680276	0.643155	0.917794	1.23647	1.47314	-0.0329379	-0.612039	-0.605985	-0.103692	-0.443689	-1.26398	-1.24715	-0.686812	-1.11468	-1.63818
Aspartate	2.27318	1.33609	0.673171	0.973219	0.623553	0.282336	0.67471	0.586505	-0.214796	-0.19065	-0.530569	-0.317129	-0.417465	-1.08549	-1.0638	-1.43597	-0.981194	-1.18571
Glutamate	2.4053	1.25338	0.739067	0.897347	0.597273	0.106634	0.525474	0.41054	-0.0701231	-0.182652	-0.479813	-0.19007	-0.185025	-1.12176	-0.977339	-1.68341	-0.987835	-1.057
D-Sedoheptulose-1,7-bisphosphate	1.73835	0.177448	0.732971	1.57695	0.723349	0.706376	0.702478	0.567365	-0.458659	0.026984	-0.0749629	-0.0392987	0.181549	-1.62067	-1.26767	-1.47424	-1.02639	-1.17192
SAM	1.76025	1.54975	1.26378	0.851357	0.104977	0.140959	0.481552	0.496282	-0.057177	-0.0841295	-0.130803	-0.0851952	0.241562	-1.28565	-1.16215	-1.42939	-1.35952	-1.29644
Thymine	1.67387	0.678469	1.03434	1.11859	0.731503	0.133141	0.533087	0.202435	0.443281	0.2182	-0.0455618	0.326346	0.0330228	-1.1314	-1.3678	-1.37169	-1.62725	-1.58258
Choline	-0.185615	0.0458084	0.256865	-0.114942	1.5206	1.23045	1.52411	1.58888	0.250408	0.113119	-0.04715	0.0549487	0.0297364	-1.16579	-1.48641	-0.90095	-1.17576	-1.5383
Dimethylglycine	0.275278	0.0462138	0.12742	-0.169666	1.39857	1.18235	1.55244	1.58664	0.151803	0.186867	-0.0840403	0.187987	-0.181293	-1.26573	-1.48831	-0.565332	-1.48331	-1.45789
Phosphoglycerate	-0.445113	-0.864327	-0.0364952	-0.297455	1.16441	0.925279	0.800393	0.530118	0.96902	0.844628	0.822573	0.913201	1.11416	-1.25901	-1.20848	-1.43303	-1.49629	-1.0436
Trehalose-6-phosphate	-0.774902	0.30379	-0.170073	0.288221	0.949097	0.942424	0.404503	0.382633	1.04633	0.801531	0.870136	0.669481	1.04823	-1.35981	-1.55984	-1.97608	-1.18526	-0.680406
NADH	-1.26362	-1.76063	-1.96183	-1.7773	-0.301456	0.361537	-0.0802686	-0.0932528	0.665122	0.475207	0.803044	0.656641	0.808115	0.71533	0.7308	0.275588	0.789401	0.957577
NADPH	-1.17305	-2.24432	-1.28958	-1.53355	0.137799	0.105532	-0.49499	-0.719569	0.0996592	0.893631	0.582306	0.739506	0.869694	0.963826	0.766227	0.632333	0.715626	0.948914
Xanthosine	-2.10883	-2.10965	-0.872939	-1.63777	0.122902	0.312719	0.255149	0.694104	0.796576	0.50439	0.550661	0.934383	0.394822	0.561429	0.234374	1.14238	0.308177	-0.0828705
Melatonin	-1.92036	-1.91441	-1.79992	-1.45359	0.443613	-0.0824558	0.215744	0.302754	0.701733	0.652787	0.596259	0.57433	0.706207	0.774969	0.520599	0.681909	0.582792	0.417035
Riboflavin	-1.9909	-2.22339	-1.47473	-1.47165	0.533667	0.539564	0.4609	0.422108	0.537741	0.547439	0.48521	0.542987	0.513568	0.566033	0.574007	0.272521	0.593106	0.571812
Aminoimidazole carboxamide ribonucleotide	-1.50135	-1.72097	-2.00181	-1.83103	0.624361	0.348423	0.550715	0.447096	0.486272	0.326892	-0.0113834	0.261388	0.244198	0.872111	0.879153	0.599148	0.831986	0.594807
Pyridoxine	-1.42185	-2.08557	-1.7995	-1.773	0.30267	0.243772	0.488448	0.439075	0.44783	0.472824	0.131233	0.385482	0.373159	0.852928	0.896856	0.662826	0.755087	0.627741
Methyl histidine	-1.38763	-1.85113	-1.94706	-1.89879	0.205089	0.313013	0.42769	0.395573	0.4653	0.700531	0.286807	0.330235	0.323099	1.01623	0.645216	0.548416	0.728222	0.699191
Succinyl CoA	-1.47028	-2.09126	-1.31683	-2.10638	0.869116	0.769297	0.886544	0.702986	0.373521	0.362752	0.206698	0.220599	0.483689	0.583022	0.515968	0.0541526	0.434587	0.52182
Adenosine	-1.30205	-1.99882	-1.29143	-2.22782	0.882266	0.863091	0.101569	0.50619	0.37426	0.0810868	0.0359402	0.646231	-0.0524869	0.610165	0.565874	0.675763	0.751605	0.778566
Coenzyme A	-0.60604	-1.15281	-1.22907	-0.501054	-0.801706	-1.8084	-1.07293	-1.00508	0.567306	1.31527	0.975572	0.477607	0.818048	1.09675	0.574504	1.0847	0.798424	0.468916
Citrate	-0.648433	-0.302566	0.262698	0.049182	-0.991978	-1.17789	-1.08793	-1.01261	-0.544671	-0.451424	-0.469571	-0.464489	-0.46282	1.49044	1.36026	1.55046	1.46909	1.43226
Thiamine phosphate	-0.954833	-0.771908	-0.281939	-0.642729	-0.552653	-1.04436	-0.855095	-0.921698	-0.238125	-0.037284	-0.575154	-0.133119	-0.336407	2.10413	1.29721	1.57139	1.42009	0.952495
N,N-dimethylarginine	-1.37347	-1.59854	-0.442041	-0.513256	-0.315785	-0.562551	-0.285954	0.281165	-0.2407	-0.150518	-0.578865	-0.47395	-0.735815	1.69964	1.44456	1.64696	1.44204	0.75708
Fumarate	-1.49122	-1.25939	-0.691177	-0.949325	-0.855697	-0.959949	-0.174273	-0.374963	0.274255	-0.518603	-0.131576	0.261769	0.0173481	1.59049	1.19642	1.53097	1.40602	1.12891
Maleic acid	-1.43257	-1.82727	-0.648492	-0.361605	-0.48607	-0.550377	-0.73302	-0.580569	-0.0471322	-0.0767847	0.419653	-0.538089	0.147459	1.18372	1.38015	1.38672	1.60447	1.1598
2-Keto-isovalerate	-1.84509	-0.958139	-1.69045	-0.793206	-0.344692	0.260864	-0.501967	-0.933003	0.192188	0.651472	0.188332	-0.197782	-0.0359274	1.2526	1.12136	0.93725	1.29974	1.39644
Amino octanoic acid	-1.00384	-1.3335	-1.62232	-1.27277	-0.148426	-0.874566	-0.497277	-0.345885	0.347305	0.317507	-0.0237294	0.00801397	-0.0461497	1.51483	1.41413	1.02903	1.34296	1.1947
SAH	-0.812296	-1.20812	-1.43888	-1.68685	-0.57455	-0.590694	-0.356919	-0.368626	0.25556	0.376507	-0.0350413	-0.075744	-0.0665772	1.51627	1.3028	1.38174	1.368	1.01341
UMP	-0.641255	-1.21733	-1.29707	-1.23715	-0.814354	-0.280105	-0.988274	-0.480659	0.171275	0.152669	-0.0916558	0.116413	-0.304302	1.32358	1.48866	1.7298	1.25341	1.11634
UDP	-1.11961	-1.23753	-0.899924	-1.02765	-0.763921	-0.214684	-0.991691	-0.266564	0.0806543	-0.0439059	-0.105671	-0.1082	-0.381374	1.74241	1.33538	1.79063	1.19754	1.01412
L-Argininosuccinate	-0.530228	-1.25675	-1.11023	-1.15826	-0.452746	-0.746903	-0.675449	-0.816118	-0.0973091	-0.0902735	-0.18978	-0.0398405	-0.0677489	1.57361	1.51717	1.09081	1.54733	1.50271
Malate	-1.09905	-0.638256	-1.25505	-0.783834	-0.849234	-1.03527	-0.577129	-0.652038	0.0512922	-0.0775843	-0.106237	-0.0763052	-0.164229	1.50986	1.49563	1.27286	1.50976	1.47481
Phosphogluconate	-0.661959	-0.751865	-1.12185	-1.0541	-0.693054	-1.01634	-0.765825	-0.338436	-0.0336656	-0.0525434	-0.316572	-0.214155	-0.323651	1.62508	1.48177	1.80623	1.44357	0.987365
Panel C								ANOVA summary
Glucose utilization/ 100 cell	R1	R2	R3	Mean	SD	SE		F	39.5
D3		57.1429	39.7203	47.6417	12.3196	8.71129		P value	<0.0001		Tukey's multiple comparisons test	Mean Diff.	95.00% CI of diff.	Significant?	Summary
D4	66.6537	62.7429	96.8476	73.9876	18.6641	10.7757		P value summary	****		D3 vs. D4	-26.98	-81.66 to 27.70	No	ns
D5	209.761	184.399	162.412	184.516	23.6942	13.6798		Significant diff. among means (P < 0.05)?	Yes		D3 vs. D5	-137.1	-191.8 to -82.41	Yes	***
D6	188.106	164.861	185.188	179.079	12.6624	7.31063		R square	0.9442		D3 vs. D6	-131	-185.6 to -76.28	Yes	***
								F (DFn, DFd)	F (3, 7) = 39.50
Panel E								Unpaired t test
LACTATE	R1	R2	R3	Mean	SD	SE		P value	0.0304
D5	0.293333	0.178274	0.101589	0.174488	0.0965098	0.05572		P value summary	*
D6	0.377476	0.40196	0.543993	0.4354	0.0899079	0.0519084		Significantly different (P < 0.05)?	Yes
								One- or two-tailed P value?	Two-tailed
								t, df	t=3.284, df=4
Panel F								Unpaired t test
PDK1	R1	R2	R3	Mean	SD	SE		P value	0.024
D5	1.37595	1.297	1.143	1.26822	0.118473	0.0684003		P value summary	*
D6	2.36828	1.854	1.75	1.9733	0.331054	0.191134		Significantly different (P < 0.05)?	Yes
								One- or two-tailed P value?	Two-tailed
								t, df	t=3.541, df=4

## Sheet: S4 Fig
S4 Figure Data Quantitation
Panel B
Individual mitochondrial/cell	R1				R2					R3
	Series1	Series2	Series3	Series4	Series1	Series2	Series3	Series4	Series5	Series1	Series2	Series3	Series4	Mean	SD	SE		Unpaired t test
LD CONTROL	33.9091	31	33.7742	56.75	38.8824	37.1111	27.4286	44.1562	34.6061	36.84	40.3125	47.4615	36.2632	37.7064	7.61344	2.11159		P value	0.033
cell no	33	30	31	12	17	18	28	32	33	25	16	13	19
LD PTU	30.1429	20.9643	31.8421	43.8	33.2222	29.3929	31.1143	37.5714	33.1176	38.5	31.1111	35.7917	21.2105	31.5188	6.32094	1.75311		P value summary	*
cell no	28	28	19	20	18	28	35	28	34	14	35	48	19					Significantly different (P < 0.05)?	Yes
																		One- or two-tailed P value?	Two-tailed
																		t, df	t=2.262, df=24

## Sheet: S6 Fig
S6 Figure Data Quantitation
Panel B
INSULIN	1HR			2HR			3HR			4HR				Fixed effect (type III)	P value	P value summary	Statistically significant (P < 0.05)?	F (DFn, DFd)
	R1	R2	R3	R1	R2	R3	R1	R2	R3	R1	R2	R3		Treatment (between columns)	0.0003	***	Yes	F (2.516, 52.83) = 8.234
Cell1	29	8.33333	25	26.6667	12.3333	36	40.6667	10.6667		38.6667	29	36
Cell2	29.3333	2.33333	6.33333	40.6667	6.33333	9.66667	35	15.3333	13.6667	41	16.3333	20.6667
Cell3	17.6667	9	24	35.3333	35.3333	23.3333	36.3333	24.3333		34.6667	20.3333	23		Dunnett's multiple comparisons test	Mean Diff.	95.00% CI of diff.	Significant?	Summary	Adjusted P Value
Cell4	57	22.6667	16.3333	56.3333	19	20	54	14.6667			6.33333	33.3333		1 hours vs. 2 hours	-5.756	-9.206 to -2.307	Yes	**	0.0011
Cell5	23.6667	6.33333	12.6667	29.6667	29.6667	24.6667	31.6667	23	15.6667	46.6667	38.3333	25		1 hours vs. 3 hours	-7.045	-10.39 to -3.703	Yes	****	<0.0001
Cell6	8.66667	4	20.6667	16	22	28	18	28	22	14.3333	7	19		1 hours vs. 4 hours	-7.077	-11.20 to -2.949	Yes	***	0.0008
Cell7	23.3333	4.66667	13.3333	26.6667	12.3333	14.6667	21	36		37	12	23
Cell8	5	13.6667	23	4		29	9.66667	19.6667	15.5	16.3333	19.3333	22.3333
Cell9	18.6667	12	50	28.3333	10.6667	57.5		11.3333	57.6667		10.3333	36.3333
Cell10	29.3333	6.66667	32.6667	49.6667		31.3333	46.6667	14	24.6667	54.3333	18	27.6667
Cell11	15.3333	4.66667	38.6667	27.6667		37		20.3333	41.6667		0	52.3333
Cell12	25.3333	8.33333	28.6667	28		37.6667	34	24	37	28.3333	10.6667	38
Cell13	36.3333	15.3333	22.5	31.3333	21	19.6667	45.3333	13.6667	56		10	36
Cell14	33.3333	8	18	21.6667	12	17.6667	39	2		30.3333		32
Cell15	11.3333	3	16.6667	17.6667	31	22.3333	21.6667	9	32	19	25.3333	35
Cell16	9.66667	11.3333	30	16.6667	8	25	9.66667	18.3333	26.3333	15.6667	48.3333	31.3333
Cell17	38	26.3333	29.6667	39.3333	9.33333	42.6667	55.3333	22	60	32.6667	39.6667	50.6667
Cell18	42.3333		26.3333	33		50	50.6667		40.5	13.3333		51.6667
Cell19	16.3333		19.5	33		21.6667	0		19	11.6667		27
Cell20	44.3333		32	40.3333		30.3333	69		28.3333	49.6667		36.3333
Cell21	41		29.3333	32.3333		34.3333			31.6667	49.3333		37.3333
Cell22			14.6667			17			18			24.6667
Panel C
	R1	R2	R3	Mean	SD	SE				Unpaired t test
CONTROL	13	23	29	20.5442	8.0829	4.66667				P value	0.0068
INSULIN	52	66	76	63.8931	12.0554	6.9602				P value summary	**
										Significantly different (P < 0.05)?	Yes
										One- or two-tailed P value?	Two-tailed
										t, df	t=5.131, df=4

## Sheet: S7 Fig
S7 Figure Data Quantitation
Panel A											ANOVA summary
Melanin estimation	R1	R2	R3	Mean	SD	SE					F	1.728
DMSO	1	1	1	1	0	0					P value	0.2383		Tukey's multiple comparisons test	Mean Diff.	95.00% CI of diff.	Significant?	Summary
GW9662	0.835953	1.27005	0.6446	0.881246	0.320478	0.185028					P value summary	ns		DMSO vs. GW9662	0.08313	-0.4242 to 0.5905	No	ns
GW6471	0.562333	0.908451	0.662222	0.696786	0.178141	0.10285					Significant diff. among means (P < 0.05)?	No		DMSO vs. GW6471	0.289	-0.2183 to 0.7963	No	ns
GSK3787	0.580818	0.834899	0.712875	0.701826	0.127073	0.0733658					R square	0.3932		DMSO vs. GSK3787	0.2905	-0.2169 to 0.7978	No	ns
											F (DFn, DFd)	F (3, 8) = 1.728
Panel B											ANOVA summary
	siNT			siPpara							F	49.29
	R1	R2	R3	R1	R2	R3	Mean	SD	SE		P value	0.0002		Tukey's multiple comparisons test	Mean Diff.	95.00% CI of diff.	Significant?	Summary
Ppara	0	0	0	-0.690245	-0.523417	-0.690718	-0.63479	0.0964548	0.0556882		P value summary	***		NT vs. PPARA	0.6348	0.3631 to 0.9064	Yes	***
Tyrp1	0	0	0	0.393441	0.139964	0.094294	0.173165	0.161155	0.0930428		Significant diff. among means (P < 0.05)?	Yes		NT vs. TYRP1	-0.2092	-0.4809 to 0.06242	No	ns
											R square	0.9426
											F (DFn, DFd)	F (2, 6) = 49.29
Panel C
	siNT			siPparg							ANOVA summary
	R1	R2	R3	R1	R2	R3	Mean	SD	SE		F	7.188		Tukey's multiple comparisons test	Mean Diff.	95.00% CI of diff.	Significant?	Summary
Pparg	0	0	0	-0.310638	-0.620827	-0.782736	-0.5714	0.239899	0.138506		P value	0.0255		NT vs. PPARG	0.5714	0.1016 to 1.041	Yes	*
Tyrp1	0	0	0	0.054579	-0.297888	-0.346774	-0.2333	0.218978	0.126427		P value summary	*		NT vs. TYPR1	0.1967	-0.2731 to 0.6665	No	ns
											Significant diff. among means (P < 0.05)?	Yes
											R square	0.7055
											F (DFn, DFd)	F (2, 6) = 7.188

## Sheet: S8 Fig
S8 Figure Data Quantitation
Panel A
MTT	R1	R2	R3	Average		%R1	%R2	%R3	% MEAN SURVIVAL
CONTROL	1.7458	1.6291	1.8467	1.74053		100.303	93.5977	106.1	100
DMSO 1%	1.9362	1.992		1.9641		111.242	114.448		112.845
DMSO 2%	1.8454	1.7742	1.6113	1.74363		106.025	101.934	92.5751	100.178
DMSO 3%	1.6523	1.6637	1.1863	1.50077		94.9307	95.5856	68.1573	86.2245
DMSO 5%	1.6032	1.529	1.1003	1.41083		92.1097	87.8466	63.2163	81.0575
DMSO 10%	0.9067	1.3795	1.0866	1.12427		52.0932	79.2573	62.4291	64.5932
DMSO 12%	0.8421	0.7291	0.7446	0.771933		48.3817	41.8895	42.78	44.3504
ORLISTAT 1OuM	1.7018	1.8262		1.764		97.7746	104.922		101.348
ORLISTAT 50uM	1.7294	1.7426	1.6961	1.7227		99.3604	100.119	97.4471	98.9754
ORLISTAT 200uM	0.8796	0.8573	0.8283	0.855067		50.5362	49.255	47.5889	49.1267
T863 10uM	1.3896	1.7888	1.6446	1.60767		79.8376	102.773	94.4883	92.3663
T863 20uM	1.0343	1.1432	1.1889	1.12213		59.4243	65.681	68.3066	64.4707
T863 50uM	0.8246	1.0571	1.0208	0.9675		47.3763	60.7343	58.6487	55.5864
C75 20uM	1.626	1.7381	1.6254	1.66317		93.4196	99.8602	93.3852	95.555
C75 80uM	0.3719	0.5072	0.653	0.5107		21.367	29.1405	37.5172	29.3416
C75 160uM	0.076	0.0811	0.0802	0.0791		4.36648	4.65949	4.60778	4.54458
Panel B							ANOVA summary
CELL NO.	R1	R2					F	3.694
CONTROL	121.5	134.5					P value	0.0922		Dunnett's multiple comparisons test	Mean Diff.	95.00% CI of diff.	Significant?	Summary
ORLISTAT	98.5	120.5					P value summary	ns		CONTROL vs. ORLISTAT	18.5	-31.16 to 68.16	No	ns
C75	98	129.5					Significant diff. among means (P < 0.05)?	No		CONTROL vs. C75	14.25	-35.41 to 63.91	No	ns
T863	126.5	121.5					R square	0.7472		CONTROL vs. T863	4	-45.66 to 53.66	No	ns
PTU	168.5	149.25					F (DFn, DFd)	F (4, 5) = 3.694		CONTROL vs. PTU	-30.88	-80.54 to 18.79	No	ns
Panel C
%PI stained cells	R1	R2	R3	Mean	SD	SE
CONTROL	0.25	0.35	0.65	0.384569	0.208167	0.120185
ORLISTAT	0.82	0.63	0.91	0.777556	0.142945	0.0825295
C75	1.95	1.63	2.95	2.1087	0.688573	0.397548
T863	2.75	2.11	1.95	2.245	0.42332	0.244404
PTU	1.39	1.57	1.34	1.43001	0.120968	0.0698411
POSITIVE CONTROL	59.13
Panel E								ANOVA summary
	R1	R2	R3	Mean	SD	SE		F	15.92		Tukey's multiple comparisons test	Mean Diff.	95.00% CI of diff.	Significant?	Summary
D3	1	1	1	1	0	0		P value	0.001		D3 vs. D4	-0.5968	-1.600 to 0.4059	No	ns
D4	1.8309	1.9584	1.00116	1.53117	0.519783	0.300097		P value summary	***		D3 vs. D5	-1.007	-2.010 to -0.004466	Yes	*
D5	2.19034	2.10026	1.73107	1.99695	0.243361	0.140504		Significant diff. among means (P < 0.05)?	Yes		D3 vs. D6	-2.096	-3.099 to -1.094	Yes	***
D6	3.34376	3.43418	2.51112	3.06649	0.508837	0.293777		R square	0.8566
								F (DFn, DFd)	F (3, 8) = 15.92
								ANOVA summary
Panel F								F	61
	siNT		siHSL		Mean	SD	SE	P value	0.0009			Tukey's multiple comparisons test	Mean Diff.	95.00% CI of diff.	Significant?	Summary
	R1	R2	R1	R2				P value summary	***			NT vs. HSL	0.68	0.4283 to 0.9316	Yes	**
HSL	0	0	-0.748389	-0.611585	-0.6799	0.0967351	0.068402	Significant diff. among means (P < 0.05)?	Yes			NT vs. TYRP1	0.28	0.02835 to 0.5316	Yes	*
TYRP1	0	0	-0.321641	-0.238337	-0.27999	0.0589048	0.0416519	R square	0.9786
								F (DFn, DFd)	F (3, 4) = 61.00

## Sheet: S9 Fig
S9 Figure Data Quantitation
Panel A									ANOVA summary
Fatty acid uptake	R1	R2	R2	Mean	SD	SE	Median		F	72.66		Tukey's multiple comparisons test	Mean Diff.	95.00% CI of diff.	Significant?	Summary
D4	4639	4285	4284	4399.55	204.671	118.167	4285		P value	<0.0001		D4 vs. D5	20.67	-282.2 to 323.5	No	ns
D5	4407	4375	4364	4381.96	22.3383	12.897	4375		P value summary	****		D4 vs. D6	1041	737.8 to 1344	Yes	***
D6	3326	3402	3358	3361.86	38.1576	22.0303	3358		Significant diff. among means (P < 0.05)?	Yes		D5 vs. D6	1020	717.1 to 1323	Yes	***
									R square	0.9603
									F (DFn, DFd)	F (2, 6) = 72.66
Panel B									ANOVA summary
FABP5	R1	R2	R3	Mean	SD	SE			F	5.374
D3	1	1	1	1	0	0			P value	0.0255		Tukey's multiple comparisons test	Mean Diff.	95.00% CI of diff.	Significant?	Summary
D4	1.31818	1.44437	1.16878	1.30556	0.137961	0.079652			P value summary	*		D3 vs. D4	-0.3104	-0.6608 to 0.03995	No	ns
D5	1.46577	1.11203	1.50699	1.34927	0.217112	0.125349			Significant diff. among means (P < 0.05)?	Yes		D3 vs. D5	-0.3616	-0.7120 to -0.01120	Yes	*
D6	1.06242	0.985009	1.1355	1.05919	0.0752578	0.0434501			R square	0.6684		D3 vs. D6	-0.06098	-0.4114 to 0.2894	No	ns
