# Supplementary material for: Temporal analysis of melanogenesis identifies fatty acid metabolism as key skin pigment regulator
Source: PLoS Biol. 2022 May 18;20(5):e3001634. doi: 10.1371/journal.pbio.3001634 (PMC9116682; doi:10.1371/journal.pbio.3001634)
Supplement: S3 Data — (XLSX) [file pbio.3001634.s012.xlsx]

## Sheet: Fig 1D DiffGenes_pAdj0.001
Gene	Gene.Clusters
Cav2	1
Tbx2	2
Tfe3	1
Tbrg4	3
Mx1	4
Acvrl1	1
Acvr1b	1
Itga5	1
Ddx3x	5
Pxmp4	1
Mmp11	1
Mmp14	1
Lgals9	1
Timp1	1
Oas1c	1
Uhrf1	6
Ckb	1
Rarg	1
Cct3	5
Kpnb1	5
Cyp51	6
Tubb6	1
Sost	3
Col1a1	3
Tcea3	1
Gstt1	1
Ddx18	3
Ubl3	3
Tcirg1	1
Naglu	1
Smo	3
Chordc1	5
Pwp1	3
Fbxo7	1
Ugp2	3
Slc1a5	1
Blvra	1
Fam98a	5
Trappc6a	1
Unc119	1
Bbc3	1
Rapsn	5
Celf2	4
Sf3a1	5
Mov10	1
Rhoc	1
Tead3	1
Ppard	1
Metrn	1
Irf9	1
Dhrs1	1
Armc6	5
Dyrk1b	4
Tgfb1	1
Plekha3	3
Jag2	4
Nudt14	1
Adgre5	1
Lamb1	3
Relb	4
Apoe	1
Ppp5c	5
Mpnd	1
Car11	1
Atp8b3	4
Btbd2	1
Rabac1	1
Fcgrt	1
Dusp3	3
Slc25a1	1
Ddr1	3
Ier3	1
Cp	4
Insig2	3
Mast2	3
Nob1	3
Gys1	1
Hlf	3
Gstm5	1
Gstm7	1
Col5a3	1
Ppan	3
Angptl2	3
Ptpn6	1
Lpcat3	4
Utp20	5
Ralb	4
Gab2	1
Ndrg2	1
Arhgef40	1
Stxbp2	1
Chn2	3
Tyr	4
Srpk1	5
Crabp2	5
Bcan	3
Hnrnpa2b1	5
Ccn4	3
Ndrg1	3
Plekha8	3
Nid1	5
Hmox1	1
Celf1	5
Trim28	3
Eif4g2	5
Mthfd2	1
Kit	5
Rsl1d1	3
Tyrp1	3
Hspb7	3
Adamts4	1
Srm	5
Pdk1	1
Ptbp1	5
Mvd	4
Gtf2h1	5
Acot13	1
Kif5b	5
Tmco6	1
Hap1	4
Ctnnb1	5
Neu1	1
Clic1	1
Rad51c	1
Id3	3
Crlf1	5
Fgfrl1	1
Carhsp1	1
Mgst1	1
Ubqln4	3
Met	5
Fpgs	3
G0s2	1
Pou6f1	1
Ifrd2	5
Rassf1	5
Tmem86a	1
Ifi35	1
Mettl16	3
Psen2	1
Plcd1	1
Fads1	4
Cars	1
Adssl1	1
Odc1	3
Mogat1	1
Mlkl	4
Amotl1	3
Etv5	5
Ptprs	3
Igf2bp1	5
Cad	5
Trnt1	3
St3gal1	3
Trpv4	3
Hps5	3
Oc90	3
Gata2	3
Fbxw5	1
Lrrk1	3
Sirt2	1
Nolc1	5
Gdi1	1
Sash1	3
Zdhhc12	1
Lama5	1
Hspa8	5
Eps8	5
Med22	5
Qdpr	1
Adamtsl4	1
Prpsap1	3
Amdhd1	1
Castor2	1
Cd274	1
Nup50	5
Plcg1	1
Matn4	3
Brca1	5
Mpp2	1
Aldoc	4
Zfp207	5
Igfbp4	4
Pigt	1
Etv4	5
Pltp	1
Ctsa	1
Dhx58	1
Cyth3	1
Cyb5r3	1
Mafk	3
Anxa6	1
Cuedc1	1
Mapt	1
Myo1b	1
Cenpv	1
Gabarap	1
G3bp1	5
Sparc	3
Cdk5rap3	1
Slc25a35	1
Wwc1	3
Irf1	1
Scrn1	3
Atp6v0a1	5
Gipc1	1
Plscr3	1
Trip10	1
Rcn3	1
Slc6a8	3
Gle1	3
Rab32	5
Hebp2	4
Smpdl3a	3
Dusp6	5
Sgk1	3
Ahi1	3
Ccn2	3
Cfap54	5
Tmcc3	3
Nudt4	3
Timp3	1
Ddx21	5
Unc5b	3
Slc16a7	1
Ddit4	1
Slc1a4	1
Gamt	1
Nav3	3
Mdm2	5
E2f7	3
Mknk2	5
Phlda1	1
Hmg20b	1
4930404N11Rik	1
Aldh1l2	2
Appl2	1
Pfkl	1
Rhbdf1	3
Prss57	2
Fstl3	2
Ccng1	5
Hspa4	5
Rnf130	1
Mrnip	1
Pttg1	1
Tns3	5
Pes1	3
Aebp1	3
Xbp1	1
Srebf1	4
Pdia6	1
Arsg	1
Hs1bp3	1
Map2k6	1
Cmpk2	1
Rsad2	1
Rnf144a	4
Id2	3
Dnmt3a	1
Ftsj3	5
Rnf135	4
Ern1	3
Slc9a3r1	4
Cluh	3
Galk1	1
Rabep1	3
Kif1c	3
Prpf8	3
Xylt2	1
Lrrc59	3
Hoxb9	3
Dlg4	1
Pfas	3
Acly	6
Eftud2	5
Pnn	5
Mthfd1	5
Fut8	3
Pygl	1
Dhrs7	1
Zmynd11	3
Dglucy	1
Aldh6a1	1
Npc2	4
Hhipl1	1
Hsp90aa1	3
Fdft1	4
Exoc3l4	1
Tnfaip2	1
Kif26a	5
Gpr137b	4
Tfap2a	3
Gcnt2	1
Nol8	5
Prpf4b	5
Gadd45g	3
Ddx46	5
Nsun2	3
Hexb	1
Hmgcr	6
Plk2	7
Ero1l	2
Anxa11	3
Ppif	5
Sh3bp5	1
Pspc1	7
Ctsb	2
Xpo4	5
Lats2	3
Extl3	3
Spata13	1
Scara5	1
Bin3	3
Pdlim2	1
Hr	3
Itm2b	1
Spry2	5
Nup155	5
Osmr	3
Ajuba	3
Oxct1	5
Drosha	7
Zfr	3
Dhrs2	5
Psme1	1
Emc9	1
Cct5	5
Cmbl	1
Slc45a2	5
Nadk2	4
Pabpc1	3
Cdh10	1
Rida	1
Pop1	5
Myc	5
Sqle	6
Fbxo32	3
Tbc1d31	1
Col14a1	5
Gtse1	5
Tef	4
L3mbtl2	5
Deptor	3
Nptxr	5
Naga	1
Srebf2	4
Hdac7	1
Hes1	7
Bop1	3
Mroh1	1
Grina	1
Gsdmd	1
Mapk12	1
Arsa	1
Alcam	5
Naa50	3
Usp7	3
Pmm2	5
Sdf2l1	1
Igsf11	3
Tfrc	5
Umps	5
Fstl1	1
Itgb5	1
Slc49a4	1
Masp1	3
Adamts1	1
Ets2	3
Parp9	1
Ifngr2	1
Il10rb	4
Adcy6	1
Prpf40b	1
Cox14	1
Lima1	3
Slc4a8	3
Nr4a1	3
Noct	3
Prmt5	5
Sympk	3
Nagpa	3
Slc38a1	5
Kcnk5	3
Parp3	4
Creld2	1
Mx2	1
Tmem176a	1
Agpat4	1
Acat2	4
Pde10a	3
Tnfrsf12a	3
Vegfa	1
Gtpbp2	1
Enpp5	1
Cnpy3	1
Guca1a	1
Wdr4	5
Ndufv3	1
Sik1	3
Akap8	5
Ehd3	3
Crim1	3
Eif2ak2	1
Epas1	4
Fam234a	1
Dusp1	3
Plin3	1
Ip6k3	1
Syt4	4
Slc39a6	5
Cdh2	3
Tapbp	1
Tap2	1
Sil1	1
Stard4	4
Bin1	1
Lims2	3
Spry4	5
Arap3	1
Trim26	1
Gabbr1	4
Nedd4l	3
Megf10	3
Cyb5a	4
Fth1	1
Rab3il1	1
Fads2	4
Slc15a3	1
Ddb1	3
Ehd1	5
Snx15	3
Tm7sf2	4
Mlana	5
Tjp2	3
Coro1b	1
Cst6	1
Acy3	1
Aldh3b1	1
Efemp2	1
Ltbp3	1
Capn1	1
Vegfb	4
Rcor2	1
Eif3a	3
Noc3l	3
Sorbs1	3
Aldh18a1	1
Add3	3
Maoa	3
Pdcd11	3
Ablim1	3
Pcyt2	4
Pycr1	1
Cbr2	5
Fasn	6
Slc16a3	1
Scd2	4
Sema4g	1
Mfsd13a	1
Hsd17b10	1
Abhd6	1
Gpr143	5
Rabgef1	3
Gdf11	1
Cdk2	5
Pmel	5
Pa2g4	3
Esyt1	1
Ddit3	1
Echs1	4
Ifitm3	1
Irf7	1
Hras	3
Tmc6	3
Gaa	1
Tma16	3
Cct8	5
Shisa5	1
Nrp1	5
Pdia4	1
Pdgfa	3
Tspan17	1
Smad7	3
Lactb2	1
Idh1	4
Hspd1	5
Slc40a1	1
Wdr75	3
Acadl	1
Nop58	5
Casp8	1
Orc2	5
Gls	5
Stat1	1
Mgat4a	3
Zfp142	3
Pnkd	4
Atic	3
Fn1	2
Dnajb2	1
Des	1
Dnpep	1
Sp100	1
Itm2c	1
Ncl	5
Pde6d	1
Serpine2	3
Mlph	5
Ccdc93	3
Actr3	3
Nifk	3
Dbi	1
Tnnt2	3
Csrp1	3
Cdk18	1
Cyb5r1	1
Mr1	1
Fam129a	1
Tmem63a	1
Soat1	3
Ptpn14	5
Bpnt1	5
Frmd4a	3
Hsd17b7	6
Aldh9a1	4
Mgst3	1
Vim	7
Mindy3	3
Slc2a8	1
Stxbp1	1
St6galnac6	4
Dnm1	4
Crat	1
Hspa5	1
Gsn	1
Stom	1
Gca	4
Ifih1	1
Strbp	1
Egfl7	1
Notch1	1
Itga4	5
Ube2l6	1
Tfpi	3
Lin7c	5
Tcp11l1	4
Hipk3	3
Caprin1	5
Myef2	5
Meis2	5
Cd82	1
Mapk8ip1	3
Creb3l1	1
Map1a	1
Pacsin3	1
Itpka	1
Tyro3	1
Atrn	3
Chac1	1
Smox	1
Rassf2	4
Slc23a2	3
Polr1b	3
Nfatc2	5
Helz2	1
Acss2	1
Hps3	3
Epb41l1	3
Aar2	5
Src	1
Skil	3
Zmat3	5
Anxa5	3
Slc7a11	1
Kpna4	5
Nmd3	3
Smad9	3
Tm4sf1	3
Prpf38b	5
Slc6a17	3
S100a11	1
Rab13	1
Adar	1
Pmvk	4
Slc50a1	1
Gask1b	3
Tmem144	7
Prss12	3
Adam15	1
Zbtb7b	1
Arhgef2	1
Lamtor2	1
Lmna	3
Gpatch4	5
Naxe	1
Pear1	1
Acp6	1
F3	2
Cth	1
Ccn1	3
Trp53inp1	6
Gbp3	1
Tmod1	1
Nans	1
Col15a1	3
Nr4a3	3
Snx30	3
Alad	1
Nol6	3
Elp1	5
Epb41l4b	3
Gne	5
Glipr2	1
Slc6a9	1
Pdpn	1
Lrp8	7
Lrrc42	1
Fuca1	1
Pnrc2	1
Pink1	1
Nipal3	1
Sfpq	5
Stmn1	4
Ncdn	3
Trim63	3
Sesn2	1
Rcc1	5
Casp9	4
Plekhm2	1
Arhgef19	1
Nol9	5
Pgd	4
Car6	3
Slc2a5	1
Masp2	7
H6pd	1
Agtrap	1
Nppb	3
Ssu72	1
Ski	3
Mib2	1
Mxra8	1
Pcdh7	3
Crmp1	4
Fosl2	3
Emilin1	1
Dhx15	5
Fam114a1	1
Pi4k2b	3
Uchl1	4
Ppat	5
Sparcl1	1
Hsd17b11	1
Hnrnpdl	7
Asphd2	3
Ccng2	1
Rilpl1	1
Sdad1	5
Nipsnap2	1
Vps33a	3
Psph	1
Cct6a	5
Aldh2	1
Dhx37	3
Aacs	6
Pus1	3
Oasl2	1
Lfng	3
Rbm19	5
Ddx54	3
Oas1b	1
Arpc1b	1
Usp12	5
Slc46a3	1
Hsph1	5
Col1a2	7
Ezh2	5
Pcolce	1
Tsc22d4	1
Asns	1
Dlx6	1
Dync1i1	3
Ccdc136	1
Fkbp9	5
Tmem176b	4
Zyx	3
Hpgds	3
Wdr54	1
Wbp1	1
Cnbp	3
Tmf1	5
Gxylt2	7
Klf15	6
Aldh1l1	4
Edem1	1
Usp18	1
Ptms	1
Plxnd1	3
Emp1	3
Aebp2	3
Ldhb	1
Sspn	1
Camk1	1
Il17rc	1
Creld1	1
Ergic2	5
Ltbr	1
Tnfrsf1a	1
Tspan9	1
Vasp	1
Dmpk	1
U2af2	5
Oca2	5
Trpm1	5
Sipa1l3	3
Aen	5
Prss23os	3
Zfand6	1
Fah	4
Ddias	5
Xylt1	3
Nucb2	1
Mylpf	1
Aldoa	1
Nupr1	1
Rabep2	5
Pgm2l1	3
Myh14	1
Dkk3	1
Adm	1
Tead2	1
Bcat2	1
Nomo1	3
Cdr2	3
Trim30a	1
Trim21	1
Rrm1	5
Swap70	3
LTO1	5
Cttn	3
Rbmx	5
Magt1	1
Pdha1	3
Nsdhl	4
Arhgap6	4
Ctps2	4
Abcd1	1
Hcfc1	5
L1cam	1
Dkc1	5
Atp11a	3
Angpt2	3
Plpbp	3
Adgra2	1
Eif4ebp1	1
Ankrd10	7
Gpm6a	5
Dusp4	3
Adam9	3
Plekha2	1
Mak16	3
Gsr	4
Asah1	4
Msmo1	4
Klhl2	5
Scrg1	3
Casp3	4
Tlr3	1
Heatr3	3
Adcy7	3
Gpt2	1
Tecr	4
Mt2	4
Mt1	4
Herpud1	1
Tpm4	2
Slc27a1	1
Gse1	3
Pik3r2	1
Taf1d	3
Aars	1
Agt	1
Sc5d	4
Ets1	4
St3gal4	5
Rdx	3
Dixdc1	4
Cadm1	4
Fez1	1
Mcam	3
Smarca4	3
Ldlr	4
Dock6	1
Rab27a	5
Rsl24d1	5
Ccnb2	1
Myo1e	3
Fam81a	1
Anp32a	1
Zw10	5
Nnmt	1
Cyp1a1	3
Neo1	5
Gsta4	4
Tpm1	3
Atp1b3	3
Syncrip	5
Dync1li1	3
Cmtm7	1
Stt3b	3
Cdc25a	5
Trib1	3
Amotl2	3
Cck	4
Abhd5	3
Acpp	3
Gnai2	1
Manf	1
Apeh	1
Prkar2a	3
Oas2	1
Trib3	1
Srxn1	1
Cdv3	3
Pwp2	5
Acsl3	4
Slc16a1	3
Rasgrp2	4
Sox10	3
Gmppa	1
Lmo7	3
Pfkm	1
Gas7	4
Lss	6
Atp1a1	3
Dis3	5
Lpcat2	1
S100b	1
Slc35a4	3
Wdr3	5
Rtp4	1
Ucp2	1
Smyd5	3
Sf3b3	5
Lgals3bp	1
Usp36	3
Golim4	3
Tpst1	1
Loxl2	1
Gpc1	3
Jdp2	1
Nipsnap1	1
Ccdc15	3
Slc26a2	3
Tulp4	3
Lif	7
Spata6	1
Parp14	1
Eda2r	6
Ifit1	1
Zfp395	1
Morc2a	3
Pla2g3	4
Chst11	3
Pik3ip1	1
Cacna1a	3
Fam171a2	1
Dnaic2	1
Ttyh2	1
Tle6	1
Nrip3	3
Art3	5
Acot11	1
Mfsd12	1
Cxcl10	5
Ano8	1
Fam151a	1
Gipc3	1
Cobll1	3
Dhcr24	6
Rtkn	1
Zfr2	1
Baz1a	3
Rrp12	3
Mitf	3
Plekhh3	1
Slc24a5	5
Spcs2	1
Eogt	5
Hpse	1
Mid1	7
Gnptab	5
Pdzrn3	3
Kank4	7
Galm	3
Tgfbi	3
Tdrd7	1
Capn5	1
Aldh1b1	1
Grhpr	1
Isg15	1
Arhgap45	1
Abca7	1
Wdr18	5
Pim3	3
H2-Q4	1
Aldh5a1	1
Tmem59l	3
Slc2a6	4
Arl5a	3
Lmo1	1
Mgat5	5
Prickle1	6
Sh3bp4	3
Macrod1	1
Noa1	3
Zdhhc23	3
Qsox2	1
Gadd45a	1
Gng12	3
Cep135	5
Hif1an	5
Tmem255a	3
Ppfibp2	3
Lgi4	1
Ppp6r2	1
Ttyh3	4
Fxyd1	1
Mgat4b	3
Tbc1d9b	1
Dennd3	1
Micall2	1
Anln	3
Amdhd2	1
Topors	5
Wnt4	3
Smad6	3
Gtdc1	1
Rap2b	4
Unc93b1	1
Pml	1
Tns2	1
Ss18	3
Zfp146	5
Azgp1	4
Scd1	4
Setd7	5
Lrrc20	1
Mgarp	1
Krt80	3
Hgsnat	1
Rsrp1	1
Gemin5	3
Galnt6	1
Tap1	1
Capn15	3
Map4k1	1
Enpp1	1
Trmt6	5
Serpine1	3
Azin1	7
Ints7	5
Nenf	1
Zdhhc18	1
Wdhd1	5
Bclaf1	5
Atoh8	3
Cd81	1
Limch1	3
Iqch	5
D630003M21Rik	3
Ctnna1	3
Tgm2	1
Smim14	1
Cpe	3
Scarb1	4
Ninj1	2
Fam120a	5
Igsf8	3
Cntln	1
Phf20	4
Stox2	3
Gstp2	1
P3h2	3
Mylip	1
Trpm4	1
Sema7a	1
Nop2	5
Snx10	4
Sesn1	1
Tsr1	5
Rras	1
Mpp6	3
Txnip	1
Pmepa1	3
Dennd2a	1
Tfdp1	5
Sv2a	4
Parp12	1
Gdf15	1
C1s1	1
1700003F12Rik	1
C1rl	1
Atf5	1
Cul7	3
Tctn1	4
Ripor1	1
Nfe2l1	1
Scube3	3
Rtel1	5
Josd2	1
Abcf1	3
Vill	1
Ephx1	1
Ctnnal1	3
Man2a2	1
Irs2	3
Dido1	5
Lmtk2	3
Rabggtb	5
Ube3c	5
Cpq	1
Anpep	1
Echdc3	1
Zzz3	5
Nexn	1
Itga9	1
Akap7	3
Ppp1r10	7
Exosc2	5
Dusp10	3
Cdh6	3
Prss23	3
Wfs1	1
Znfx1	1
Ypel5	1
Arhgap29	3
Rapgef1	3
Gpr37	4
Cited2	4
Spsb1	3
Pik3cd	1
Tbc1d16	3
Ifi203	1
Ifi203.1	1
Stat2	1
Pnrc1	1
Hs2st1	3
Thbs1	3
Tm7sf3	1
Lrp1	1
Ints13	5
Gbp7	1
Daam2	4
Ddx58	1
Mybbp1a	3
Blvrb	1
Xaf1	1
Ltbp4	2
Otud6b	5
Gstm2	1
Btaf1	3
Slc26a7	5
Bace2	3
Kazn	3
Apobec1	1
Pck2	1
Oaz2	1
Mthfd1l	3
Col16a1	1
Dnajc16	1
Limd2	1
Sh3pxd2b	3
Ttc3	5
Eml2	1
Erf	3
Tmem205	1
Atp1a3	1
Fbxw4	1
Slc19a2	5
Rcc2	3
Arhgef10l	1
Trim62	3
Ghitm	1
Gm17018	4
Wdr43	3
Fzd7	5
Ccdc8	1
H2az2	1
Lonp1	1
Clvs1	4
Elovl6	6
Uspl1	3
Pum3	3
Mdfic	1
Tardbp	5
Fbxo2	1
Prelp	1
Mbp	4
Kif21b	1
Coro2b	1
Tspo	1
Slc24a4	3
Phlda3	3
Rhod	3
Shisa4	1
Rnpep	1
Agrn	1
Mvk	4
Acacb	1
Dstyk	5
Tmcc2	1
Csdc2	1
Klhl23	1
Kdm5b	1
Gnl3	5
Atf4	1
Fbrs	5
Mgat3	1
Elmsan1	3
Asxl1	5
Pbxip1	1
Maff	3
Shc1	4
Ypel3	1
Mapk6	3
Dhx9	5
Sipa1l1	3
Tceal9	1
Id1	3
Krtcap2	1
Smg7	3
Lgr6	1
Nrep	4
Synpo	3
Arl11	1
Tmem64	3
Hexim2	1
Fbxl7	4
Ptpn11	3
S1pr2	1
Thrap3	7
Orai3	1
Als2cl	1
Gpr146	1
Dock5	3
Fzd1	3
Dok7	2
Shb	3
Tlr1	1
Uqcrq	1
Lrfn4	3
Arhgef37	3
Insig1	6
2410002F23Rik	7
Odf3l1	1
Spred2	5
Col27a1	3
Eif4g1	5
Cd109	2
Gjb2	3
Bex3	1
Camk2n1	3
Ticrr	7
Cxxc5	3
Hmga1	5
Bst2	1
Cystm1	1
Rhoj	5
Cldn12	3
Lrrc75b	1
Irgm1	1
Spsb4	5
Tmem164	3
Lrrc4b	1
Tmem198b	1
Ticam1	1
Tmem41b	4
Mafa	1
Fgfbp3	5
Samd9l	1
Bri3	1
Marcksl1	1
Cyb5r2	1
Tenm4	4
Rbm15	5
Nwd1	4
Cracr2b	1
Dip2c	3
Inka2	5
Phldb1	3
Gja3	3
Nog	3
Foxo3	1
Yjefn3	1
Tmem121	4
Lix1l	1
Ogfr	1
Chchd10	1
Dtx3l	1
Cdc42ep1	1
Polr1a	5
Ccdc137	5
Slc25a44	5
Eva1b	1
Heatr1	5
Fzd2	1
Abca12	5
Lgals3	3
C77080	1
Fam171a1	1
B230217C12Rik	4
Tor1aip2	3
Ubald2	1
Ftl1	1
Cdr2l	1
Gja1	5
Olfml1	1
Cited1	1
Bzw1	5
Ncald	3
Rap2a	3
Fbl-ps2	3
Mest	6
Rgs14	1
Gnpda1	1
Babam2	1
Tmem106c	1
Cherp	3
Epha3	4
Nav2	5
Rab7b	1
Tln2	3
Oas1a	1
Lamb2	1
Ctif	3
Rnf157	1
Socs3	1
Mapk11	4
Pom121	3
Phgdh	1
Tg	3
Sh3pxd2a	3
Nebl	1
Grwd1	5
Ech1	1
Mat2a	6
Fgfr3	3
Rhob	3
Atpif1	1
Tle5	1
Thnsl2	1
Adam12	5
Tmem119	1
Adam10	3
Cadm4	1
Actn4	3
Pdlim1	1
Adh7	7
Tead1	7
Fbxo6	1
Map6	3
Pprc1	3
Ubl7	1
Grik2	3
Eif3b	5
H2-T22	1
H2-T22.1	1
Trim34a	1
Cebpg	1
Cd248	1
Cebpb	1
Hmga2	3
Gulp1	1
Sipa1	1
Acbd4	1
Tatdn2	5
Gjc3	4
Npm1	5
Trim12c	1
Slc44a2	1
Bcl2	3
Pus7	3
Lgals8	4
Trim30d	1
Sptan1	3
Megf6	3
Ankrd29	3
Abat	4
Sema3b	1
Mdn1	3
Gstm1	1
Idi1	6
Abce1	5
Rrp1b	5
Dhcr7	4
Rnf207	1
Eif4b	3
Thra	1
Nap1l1	5
Syn3	1
Flot1	1
Rgs3	1
Dbp	1
Tmem40	3
Hspa2	1
Zdhhc8	3
Arrb2	1
Pyroxd2	1
Pwwp2b	3
Tor3a	1
B2m	1
Gstp1	1
Trmt61a	3
Rrs1	5
H2-K1	1
Dlgap4	3
Cyp2d22	1
Sphk1	2
Slc25a3	3
Rps12	3
Gmfb	5
Iah1	1
Qk	3
Scfd2	4
Rai1	3
Gspt1	3
Rapgef2	3
Nectin2	1
Tubb3	1
Ifit3b	1
Actg1	3
Klhl24	4
Mapk3	1
Numbl	1
Ldha	3
Parp10	1
Naa15	5
Rpl27	5
Rpl27.1	5
Aox1	1
Chadl	3
Gpx1	3
Ptcd3	3
Ifi27	1
Hvcn1	4
mt-Rnr1	1
mt-Co1	1
mt-Ts1	1
Selenop	1
Tacc1	3
Ipo7	5
Rnasel	1
Oas1g	1
H2-T23	1
Capn6	1
Lyar	5
Syngap1	1
Zfp467	4
Myadm	4
Sars	1
Celsr2	1
Gstm6	1
Selenbp1	1
Arid1b	3
Irgm2	1
Rnf213	1
Ccnd1	5
Tmem256	1
Rgma	4
Tgfbrap1	3
Jund	1
Armc2	4
Mpst	1
Mcc	5
Tuba1a	4
Sod3	3
Vamp5	1
9130019P16Rik	3
H2-D1	1
Klhl21	3
Il11ra1	1
Rhog	3
Osgin1	4
Zfp568	3
Phldb3	3
Ehd2	1
Zfas1	3
Arfgef2	3
Plxnc1	1
Arrdc3	7
B3galt5	3
Ifit3	1
Pak6	1
Ano3	5
Nrbp2	4
Selenot	3
Selenoi	3
Gpx4	1
Gm24270	6
Acsf2	1
Selenoh	3
Ass1	5
Ctdsp2	4
Bnip3	1
Ccdc24	1
Igtp	1
Gsdmc	4
Psme2	1
Ccdc13	1
2310009B15Rik	1
Gm11131	1
Tmsb10	1
Gm11175	1
Gm15821	1
Slc48a1	1
Snhg15	3
Snhg17	7
Gm16010	7
Gm14493	1
Dhx58os	1
Gm16933	1
Gm11626	1
4933431E20Rik	1
Gm16316	3
A930001C03Rik	3
BC037032	5
Gm12999	1
Gm15270	3
4930506C21Rik	1
Uckl1	1
4930524O07Rik	1
Tmem189	3
BC035947	1
Ccdc152	1
Vgll3	7
Gm17035	3
Gm6548	1
Peg10	5
Gm20444	1
Neat1	1
Gm20652	1
Hmgcs1	4
Noc2l	3
Syne1	3
Cmtm4	3
H1f0	1
1500002C15Rik	1
Samd11	5
Gm9917	3
2700038G22Rik	3
Gm17501	7
Snhg5	3
4932441J04Rik	3
Gm26519	3
Gm26834	3
Gm10390	5
1810014B01Rik	1
2610020C07Rik	3
Anxa11os	3
Gm28592	1
Gm28809	1
Gm19412	1
Gm28221	3
Gm36569	3
Gstp-ps	1
Gm42413	1
Gm35065	5
AI506816	5
Gm43549	6
Gm20559	1
Gm43069	1
Zfp862-ps	3
Gm44065	5
Gm44148	1
9330102E08Rik	1
Gm9768	5
Snhg1	5
Gm44722	5
Gm45507	1
C030029H02Rik	3
Gm10252	1
Gm45774	4
Gm42047	6
Gm40578	1
A930028N01Rik	5
Gm48342	6
Gm47061	3
4930592A05Rik	1
Gm4544	4
Gm35853	3
Gm49544	1

## Sheet: Fig 1D DayWiseGenes
Day3(Cluster2,3,5,7)	Day4(Cluster3,5)	Day5(Cluster4,6,7)	Day6(Cluster1,4)
Tbx2	Tbrg4	Mx1	Cav2
Tbrg4	Ddx3x	Uhrf1	Tfe3
Ddx3x	Cct3	Cyp51	Mx1
Cct3	Kpnb1	Celf2	Acvrl1
Kpnb1	Sost	Dyrk1b	Acvr1b
Sost	Col1a1	Jag2	Itga5
Col1a1	Ddx18	Relb	Pxmp4
Ddx18	Ubl3	Atp8b3	Mmp11
Ubl3	Smo	Cp	Mmp14
Smo	Chordc1	Lpcat3	Lgals9
Chordc1	Pwp1	Ralb	Timp1
Pwp1	Ugp2	Tyr	Oas1c
Ugp2	Fam98a	Mvd	Ckb
Fam98a	Rapsn	Hap1	Rarg
Rapsn	Sf3a1	Fads1	Tubb6
Sf3a1	Armc6	Mlkl	Tcea3
Armc6	Plekha3	Aldoc	Gstt1
Plekha3	Lamb1	Igfbp4	Tcirg1
Lamb1	Ppp5c	Hebp2	Naglu
Ppp5c	Dusp3	Srebf1	Fbxo7
Dusp3	Ddr1	Rnf144a	Slc1a5
Ddr1	Insig2	Rnf135	Blvra
Insig2	Mast2	Slc9a3r1	Trappc6a
Mast2	Nob1	Acly	Unc119
Nob1	Hlf	Npc2	Bbc3
Hlf	Ppan	Fdft1	Celf2
Ppan	Angptl2	Gpr137b	Mov10
Angptl2	Utp20	Hmgcr	Rhoc
Utp20	Chn2	Plk2	Tead3
Chn2	Srpk1	Pspc1	Ppard
Srpk1	Crabp2	Drosha	Metrn
Crabp2	Bcan	Nadk2	Irf9
Bcan	Hnrnpa2b1	Sqle	Dhrs1
Hnrnpa2b1	Ccn4	Tef	Dyrk1b
Ccn4	Ndrg1	Srebf2	Tgfb1
Ndrg1	Plekha8	Hes1	Jag2
Plekha8	Nid1	Il10rb	Nudt14
Nid1	Celf1	Parp3	Adgre5
Celf1	Trim28	Acat2	Relb
Trim28	Eif4g2	Epas1	Apoe
Eif4g2	Kit	Syt4	Mpnd
Kit	Rsl1d1	Stard4	Car11
Rsl1d1	Tyrp1	Gabbr1	Atp8b3
Tyrp1	Hspb7	Cyb5a	Btbd2
Hspb7	Srm	Fads2	Rabac1
Srm	Ptbp1	Tm7sf2	Fcgrt
Ptbp1	Gtf2h1	Vegfb	Slc25a1
Gtf2h1	Kif5b	Pcyt2	Ier3
Kif5b	Ctnnb1	Fasn	Cp
Ctnnb1	Id3	Scd2	Gys1
Id3	Crlf1	Echs1	Gstm5
Crlf1	Ubqln4	Idh1	Gstm7
Ubqln4	Met	Pnkd	Col5a3
Met	Fpgs	Hsd17b7	Ptpn6
Fpgs	Ifrd2	Aldh9a1	Lpcat3
Ifrd2	Rassf1	Vim	Ralb
Rassf1	Mettl16	St6galnac6	Gab2
Mettl16	Odc1	Dnm1	Ndrg2
Odc1	Amotl1	Gca	Arhgef40
Amotl1	Etv5	Tcp11l1	Stxbp2
Etv5	Ptprs	Rassf2	Tyr
Ptprs	Igf2bp1	Pmvk	Hmox1
Igf2bp1	Cad	Tmem144	Mthfd2
Cad	Trnt1	Trp53inp1	Adamts4
Trnt1	St3gal1	Lrp8	Pdk1
St3gal1	Trpv4	Stmn1	Mvd
Trpv4	Hps5	Casp9	Acot13
Hps5	Oc90	Pgd	Tmco6
Oc90	Gata2	Masp2	Hap1
Gata2	Lrrk1	Crmp1	Neu1
Lrrk1	Nolc1	Uchl1	Clic1
Nolc1	Sash1	Hnrnpdl	Rad51c
Sash1	Hspa8	Aacs	Fgfrl1
Hspa8	Eps8	Col1a2	Carhsp1
Eps8	Med22	Tmem176b	Mgst1
Med22	Prpsap1	Gxylt2	G0s2
Prpsap1	Nup50	Klf15	Pou6f1
Nup50	Matn4	Aldh1l1	Tmem86a
Matn4	Brca1	Fah	Ifi35
Brca1	Zfp207	Nsdhl	Psen2
Zfp207	Etv4	Arhgap6	Plcd1
Etv4	Mafk	Ctps2	Fads1
Mafk	G3bp1	Ankrd10	Cars
G3bp1	Sparc	Gsr	Adssl1
Sparc	Wwc1	Asah1	Mogat1
Wwc1	Scrn1	Msmo1	Mlkl
Scrn1	Atp6v0a1	Casp3	Fbxw5
Atp6v0a1	Slc6a8	Tecr	Sirt2
Slc6a8	Gle1	Mt2	Gdi1
Gle1	Rab32	Mt1	Zdhhc12
Rab32	Smpdl3a	Sc5d	Lama5
Smpdl3a	Dusp6	Ets1	Qdpr
Dusp6	Sgk1	Dixdc1	Adamtsl4
Sgk1	Ahi1	Cadm1	Amdhd1
Ahi1	Ccn2	Ldlr	Castor2
Ccn2	Cfap54	Gsta4	Cd274
Cfap54	Tmcc3	Cck	Plcg1
Tmcc3	Nudt4	Acsl3	Mpp2
Nudt4	Ddx21	Rasgrp2	Aldoc
Ddx21	Unc5b	Gas7	Igfbp4
Unc5b	Nav3	Lss	Pigt
Nav3	Mdm2	Lif	Pltp
Mdm2	E2f7	Eda2r	Ctsa
E2f7	Mknk2	Pla2g3	Dhx58
Mknk2	Rhbdf1	Dhcr24	Cyth3
Aldh1l2	Ccng1	Mid1	Cyb5r3
Rhbdf1	Hspa4	Kank4	Anxa6
Prss57	Tns3	Slc2a6	Cuedc1
Fstl3	Pes1	Prickle1	Mapt
Ccng1	Aebp1	Ttyh3	Myo1b
Hspa4	Id2	Rap2b	Cenpv
Tns3	Ftsj3	Azgp1	Gabarap
Pes1	Ern1	Scd1	Cdk5rap3
Aebp1	Cluh	Azin1	Slc25a35
Id2	Rabep1	Scarb1	Irf1
Ftsj3	Kif1c	Phf20	Gipc1
Ern1	Prpf8	Snx10	Plscr3
Cluh	Lrrc59	Sv2a	Trip10
Rabep1	Hoxb9	Tctn1	Rcn3
Kif1c	Pfas	Ppp1r10	Hebp2
Prpf8	Eftud2	Gpr37	Timp3
Lrrc59	Pnn	Cited2	Slc16a7
Hoxb9	Mthfd1	Daam2	Ddit4
Pfas	Fut8	Gm17018	Slc1a4
Eftud2	Zmynd11	Clvs1	Gamt
Pnn	Hsp90aa1	Elovl6	Phlda1
Mthfd1	Kif26a	Mbp	Hmg20b
Fut8	Tfap2a	Mvk	4930404N11Rik
Zmynd11	Nol8	Shc1	Appl2
Hsp90aa1	Prpf4b	Nrep	Pfkl
Kif26a	Gadd45g	Fbxl7	Rnf130
Tfap2a	Ddx46	Thrap3	Mrnip
Nol8	Nsun2	Insig1	Pttg1
Prpf4b	Anxa11	2410002F23Rik	Xbp1
Gadd45g	Ppif	Ticrr	Srebf1
Ddx46	Xpo4	Tmem41b	Pdia6
Nsun2	Lats2	Tenm4	Arsg
Plk2	Extl3	Nwd1	Hs1bp3
Ero1l	Bin3	Tmem121	Map2k6
Anxa11	Hr	B230217C12Rik	Cmpk2
Ppif	Spry2	Mest	Rsad2
Pspc1	Nup155	Epha3	Rnf144a
Ctsb	Osmr	Mapk11	Dnmt3a
Xpo4	Ajuba	Mat2a	Rnf135
Lats2	Oxct1	Adh7	Slc9a3r1
Extl3	Zfr	Tead1	Galk1
Bin3	Dhrs2	Gjc3	Xylt2
Hr	Cct5	Lgals8	Dlg4
Spry2	Slc45a2	Abat	Pygl
Nup155	Pabpc1	Idi1	Dhrs7
Osmr	Pop1	Dhcr7	Dglucy
Ajuba	Myc	Scfd2	Aldh6a1
Oxct1	Fbxo32	Klhl24	Npc2
Drosha	Col14a1	Hvcn1	Hhipl1
Zfr	Gtse1	Zfp467	Fdft1
Dhrs2	L3mbtl2	Myadm	Exoc3l4
Cct5	Deptor	Rgma	Tnfaip2
Slc45a2	Nptxr	Armc2	Gpr137b
Pabpc1	Bop1	Tuba1a	Gcnt2
Pop1	Alcam	Osgin1	Hexb
Myc	Naa50	Arrdc3	Sh3bp5
Fbxo32	Usp7	Nrbp2	Spata13
Col14a1	Pmm2	Gm24270	Scara5
Gtse1	Igsf11	Ctdsp2	Pdlim2
L3mbtl2	Tfrc	Gsdmc	Itm2b
Deptor	Umps	Snhg17	Psme1
Nptxr	Masp1	Gm16010	Emc9
Hes1	Ets2	Vgll3	Cmbl
Bop1	Lima1	Hmgcs1	Nadk2
Alcam	Slc4a8	Gm17501	Cdh10
Naa50	Nr4a1	Gm43549	Rida
Usp7	Noct	Gm45774	Tbc1d31
Pmm2	Prmt5	Gm42047	Tef
Igsf11	Sympk	Gm48342	Naga
Tfrc	Nagpa	Gm4544	Srebf2
Umps	Slc38a1		Hdac7
Masp1	Kcnk5		Mroh1
Ets2	Pde10a		Grina
Lima1	Tnfrsf12a		Gsdmd
Slc4a8	Wdr4		Mapk12
Nr4a1	Sik1		Arsa
Noct	Akap8		Sdf2l1
Prmt5	Ehd3		Fstl1
Sympk	Crim1		Itgb5
Nagpa	Dusp1		Slc49a4
Slc38a1	Slc39a6		Adamts1
Kcnk5	Cdh2		Parp9
Pde10a	Lims2		Ifngr2
Tnfrsf12a	Spry4		Il10rb
Wdr4	Nedd4l		Adcy6
Sik1	Megf10		Prpf40b
Akap8	Ddb1		Cox14
Ehd3	Ehd1		Parp3
Crim1	Snx15		Creld2
Dusp1	Mlana		Mx2
Slc39a6	Tjp2		Tmem176a
Cdh2	Eif3a		Agpat4
Lims2	Noc3l		Acat2
Spry4	Sorbs1		Vegfa
Nedd4l	Add3		Gtpbp2
Megf10	Maoa		Enpp5
Ddb1	Pdcd11		Cnpy3
Ehd1	Ablim1		Guca1a
Snx15	Cbr2		Ndufv3
Mlana	Gpr143		Eif2ak2
Tjp2	Rabgef1		Epas1
Eif3a	Cdk2		Fam234a
Noc3l	Pmel		Plin3
Sorbs1	Pa2g4		Ip6k3
Add3	Hras		Syt4
Maoa	Tmc6		Tapbp
Pdcd11	Tma16		Tap2
Ablim1	Cct8		Sil1
Cbr2	Nrp1		Stard4
Gpr143	Pdgfa		Bin1
Rabgef1	Smad7		Arap3
Cdk2	Hspd1		Trim26
Pmel	Wdr75		Gabbr1
Pa2g4	Nop58		Cyb5a
Hras	Orc2		Fth1
Tmc6	Gls		Rab3il1
Tma16	Mgat4a		Fads2
Cct8	Zfp142		Slc15a3
Nrp1	Atic		Tm7sf2
Pdgfa	Ncl		Coro1b
Smad7	Serpine2		Cst6
Hspd1	Mlph		Acy3
Wdr75	Ccdc93		Aldh3b1
Nop58	Actr3		Efemp2
Orc2	Nifk		Ltbp3
Gls	Tnnt2		Capn1
Mgat4a	Csrp1		Vegfb
Zfp142	Soat1		Rcor2
Atic	Ptpn14		Aldh18a1
Fn1	Bpnt1		Pcyt2
Ncl	Frmd4a		Pycr1
Serpine2	Mindy3		Slc16a3
Mlph	Itga4		Scd2
Ccdc93	Tfpi		Sema4g
Actr3	Lin7c		Mfsd13a
Nifk	Hipk3		Hsd17b10
Tnnt2	Caprin1		Abhd6
Csrp1	Myef2		Gdf11
Soat1	Meis2		Esyt1
Ptpn14	Mapk8ip1		Ddit3
Bpnt1	Atrn		Echs1
Frmd4a	Slc23a2		Ifitm3
Vim	Polr1b		Irf7
Mindy3	Nfatc2		Gaa
Itga4	Hps3		Shisa5
Tfpi	Epb41l1		Pdia4
Lin7c	Aar2		Tspan17
Hipk3	Skil		Lactb2
Caprin1	Zmat3		Idh1
Myef2	Anxa5		Slc40a1
Meis2	Kpna4		Acadl
Mapk8ip1	Nmd3		Casp8
Atrn	Smad9		Stat1
Slc23a2	Tm4sf1		Pnkd
Polr1b	Prpf38b		Dnajb2
Nfatc2	Slc6a17		Des
Hps3	Gask1b		Dnpep
Epb41l1	Prss12		Sp100
Aar2	Lmna		Itm2c
Skil	Gpatch4		Pde6d
Zmat3	Ccn1		Dbi
Anxa5	Col15a1		Cdk18
Kpna4	Nr4a3		Cyb5r1
Nmd3	Snx30		Mr1
Smad9	Nol6		Fam129a
Tm4sf1	Elp1		Tmem63a
Prpf38b	Epb41l4b		Aldh9a1
Slc6a17	Gne		Mgst3
Gask1b	Sfpq		Slc2a8
Tmem144	Ncdn		Stxbp1
Prss12	Trim63		St6galnac6
Lmna	Rcc1		Dnm1
Gpatch4	Nol9		Crat
F3	Car6		Hspa5
Ccn1	Nppb		Gsn
Col15a1	Ski		Stom
Nr4a3	Pcdh7		Gca
Snx30	Fosl2		Ifih1
Nol6	Dhx15		Strbp
Elp1	Pi4k2b		Egfl7
Epb41l4b	Ppat		Notch1
Gne	Asphd2		Ube2l6
Lrp8	Sdad1		Tcp11l1
Sfpq	Vps33a		Cd82
Ncdn	Cct6a		Creb3l1
Trim63	Dhx37		Map1a
Rcc1	Pus1		Pacsin3
Nol9	Lfng		Itpka
Car6	Rbm19		Tyro3
Masp2	Ddx54		Chac1
Nppb	Usp12		Smox
Ski	Hsph1		Rassf2
Pcdh7	Ezh2		Helz2
Fosl2	Dync1i1		Acss2
Dhx15	Fkbp9		Src
Pi4k2b	Zyx		Slc7a11
Ppat	Hpgds		S100a11
Hnrnpdl	Cnbp		Rab13
Asphd2	Tmf1		Adar
Sdad1	Plxnd1		Pmvk
Vps33a	Emp1		Slc50a1
Cct6a	Aebp2		Adam15
Dhx37	Ergic2		Zbtb7b
Pus1	U2af2		Arhgef2
Lfng	Oca2		Lamtor2
Rbm19	Trpm1		Naxe
Ddx54	Sipa1l3		Pear1
Usp12	Aen		Acp6
Hsph1	Prss23os		Cth
Col1a2	Ddias		Gbp3
Ezh2	Xylt1		Tmod1
Dync1i1	Rabep2		Nans
Fkbp9	Pgm2l1		Alad
Zyx	Nomo1		Glipr2
Hpgds	Cdr2		Slc6a9
Cnbp	Rrm1		Pdpn
Tmf1	Swap70		Lrrc42
Gxylt2	LTO1		Fuca1
Plxnd1	Cttn		Pnrc2
Emp1	Rbmx		Pink1
Aebp2	Pdha1		Nipal3
Ergic2	Hcfc1		Stmn1
U2af2	Dkc1		Sesn2
Oca2	Atp11a		Casp9
Trpm1	Angpt2		Plekhm2
Sipa1l3	Plpbp		Arhgef19
Aen	Gpm6a		Pgd
Prss23os	Dusp4		Slc2a5
Ddias	Adam9		H6pd
Xylt1	Mak16		Agtrap
Rabep2	Klhl2		Ssu72
Pgm2l1	Scrg1		Mib2
Nomo1	Heatr3		Mxra8
Cdr2	Adcy7		Crmp1
Rrm1	Gse1		Emilin1
Swap70	Taf1d		Fam114a1
LTO1	St3gal4		Uchl1
Cttn	Rdx		Sparcl1
Rbmx	Mcam		Hsd17b11
Pdha1	Smarca4		Ccng2
Hcfc1	Rab27a		Rilpl1
Dkc1	Rsl24d1		Nipsnap2
Atp11a	Myo1e		Psph
Angpt2	Zw10		Aldh2
Plpbp	Cyp1a1		Oasl2
Ankrd10	Neo1		Oas1b
Gpm6a	Tpm1		Arpc1b
Dusp4	Atp1b3		Slc46a3
Adam9	Syncrip		Pcolce
Mak16	Dync1li1		Tsc22d4
Klhl2	Stt3b		Asns
Scrg1	Cdc25a		Dlx6
Heatr3	Trib1		Ccdc136
Adcy7	Amotl2		Tmem176b
Tpm4	Abhd5		Wdr54
Gse1	Acpp		Wbp1
Taf1d	Prkar2a		Aldh1l1
St3gal4	Cdv3		Edem1
Rdx	Pwp2		Usp18
Mcam	Slc16a1		Ptms
Smarca4	Sox10		Ldhb
Rab27a	Lmo7		Sspn
Rsl24d1	Atp1a1		Camk1
Myo1e	Dis3		Il17rc
Zw10	Slc35a4		Creld1
Cyp1a1	Wdr3		Ltbr
Neo1	Smyd5		Tnfrsf1a
Tpm1	Sf3b3		Tspan9
Atp1b3	Usp36		Vasp
Syncrip	Golim4		Dmpk
Dync1li1	Gpc1		Zfand6
Stt3b	Ccdc15		Fah
Cdc25a	Slc26a2		Nucb2
Trib1	Tulp4		Mylpf
Amotl2	Morc2a		Aldoa
Abhd5	Chst11		Nupr1
Acpp	Cacna1a		Myh14
Prkar2a	Nrip3		Dkk3
Cdv3	Art3		Adm
Pwp2	Cxcl10		Tead2
Slc16a1	Cobll1		Bcat2
Sox10	Baz1a		Trim30a
Lmo7	Rrp12		Trim21
Atp1a1	Mitf		Magt1
Dis3	Slc24a5		Nsdhl
Slc35a4	Eogt		Arhgap6
Wdr3	Gnptab		Ctps2
Smyd5	Pdzrn3		Abcd1
Sf3b3	Galm		L1cam
Usp36	Tgfbi		Adgra2
Golim4	Wdr18		Eif4ebp1
Gpc1	Pim3		Plekha2
Ccdc15	Tmem59l		Gsr
Slc26a2	Arl5a		Asah1
Tulp4	Mgat5		Msmo1
Lif	Sh3bp4		Casp3
Morc2a	Noa1		Tlr3
Chst11	Zdhhc23		Gpt2
Cacna1a	Gng12		Tecr
Nrip3	Cep135		Mt2
Art3	Hif1an		Mt1
Cxcl10	Tmem255a		Herpud1
Cobll1	Ppfibp2		Slc27a1
Baz1a	Mgat4b		Pik3r2
Rrp12	Anln		Aars
Mitf	Topors		Agt
Slc24a5	Wnt4		Sc5d
Eogt	Smad6		Ets1
Mid1	Ss18		Dixdc1
Gnptab	Zfp146		Cadm1
Pdzrn3	Setd7		Fez1
Kank4	Krt80		Ldlr
Galm	Gemin5		Dock6
Tgfbi	Capn15		Ccnb2
Wdr18	Trmt6		Fam81a
Pim3	Serpine1		Anp32a
Tmem59l	Ints7		Nnmt
Arl5a	Wdhd1		Gsta4
Mgat5	Bclaf1		Cmtm7
Sh3bp4	Atoh8		Cck
Noa1	Limch1		Gnai2
Zdhhc23	Iqch		Manf
Gng12	D630003M21Rik		Apeh
Cep135	Ctnna1		Oas2
Hif1an	Cpe		Trib3
Tmem255a	Fam120a		Srxn1
Ppfibp2	Igsf8		Acsl3
Mgat4b	Stox2		Rasgrp2
Anln	P3h2		Gmppa
Topors	Nop2		Pfkm
Wnt4	Tsr1		Gas7
Smad6	Mpp6		Lpcat2
Ss18	Pmepa1		S100b
Zfp146	Tfdp1		Rtp4
Setd7	Cul7		Ucp2
Krt80	Scube3		Lgals3bp
Gemin5	Rtel1		Tpst1
Capn15	Abcf1		Loxl2
Trmt6	Ctnnal1		Jdp2
Serpine1	Irs2		Nipsnap1
Azin1	Dido1		Spata6
Ints7	Lmtk2		Parp14
Wdhd1	Rabggtb		Ifit1
Bclaf1	Ube3c		Zfp395
Atoh8	Zzz3		Pla2g3
Limch1	Akap7		Pik3ip1
Iqch	Exosc2		Fam171a2
D630003M21Rik	Dusp10		Dnaic2
Ctnna1	Cdh6		Ttyh2
Cpe	Prss23		Tle6
Ninj1	Arhgap29		Acot11
Fam120a	Rapgef1		Mfsd12
Igsf8	Spsb1		Ano8
Stox2	Tbc1d16		Fam151a
P3h2	Hs2st1		Gipc3
Nop2	Thbs1		Rtkn
Tsr1	Ints13		Zfr2
Mpp6	Mybbp1a		Plekhh3
Pmepa1	Otud6b		Spcs2
Tfdp1	Btaf1		Hpse
Cul7	Slc26a7		Tdrd7
Scube3	Bace2		Capn5
Rtel1	Kazn		Aldh1b1
Abcf1	Mthfd1l		Grhpr
Ctnnal1	Sh3pxd2b		Isg15
Irs2	Ttc3		Arhgap45
Dido1	Erf		Abca7
Lmtk2	Slc19a2		H2-Q4
Rabggtb	Rcc2		Aldh5a1
Ube3c	Trim62		Slc2a6
Zzz3	Wdr43		Lmo1
Akap7	Fzd7		Macrod1
Ppp1r10	Uspl1		Qsox2
Exosc2	Pum3		Gadd45a
Dusp10	Tardbp		Lgi4
Cdh6	Slc24a4		Ppp6r2
Prss23	Phlda3		Ttyh3
Arhgap29	Rhod		Fxyd1
Rapgef1	Dstyk		Tbc1d9b
Spsb1	Gnl3		Dennd3
Tbc1d16	Fbrs		Micall2
Hs2st1	Elmsan1		Amdhd2
Thbs1	Asxl1		Gtdc1
Ints13	Maff		Rap2b
Mybbp1a	Mapk6		Unc93b1
Ltbp4	Dhx9		Pml
Otud6b	Sipa1l1		Tns2
Btaf1	Id1		Azgp1
Slc26a7	Smg7		Scd1
Bace2	Synpo		Lrrc20
Kazn	Tmem64		Mgarp
Mthfd1l	Ptpn11		Hgsnat
Sh3pxd2b	Dock5		Rsrp1
Ttc3	Fzd1		Galnt6
Erf	Shb		Tap1
Slc19a2	Lrfn4		Map4k1
Rcc2	Arhgef37		Enpp1
Trim62	Spred2		Nenf
Wdr43	Col27a1		Zdhhc18
Fzd7	Eif4g1		Cd81
Uspl1	Gjb2		Tgm2
Pum3	Camk2n1		Smim14
Tardbp	Cxxc5		Scarb1
Slc24a4	Hmga1		Cntln
Phlda3	Rhoj		Phf20
Rhod	Cldn12		Gstp2
Dstyk	Spsb4		Mylip
Gnl3	Tmem164		Trpm4
Fbrs	Fgfbp3		Sema7a
Elmsan1	Rbm15		Snx10
Asxl1	Dip2c		Sesn1
Maff	Inka2		Rras
Mapk6	Phldb1		Txnip
Dhx9	Gja3		Dennd2a
Sipa1l1	Nog		Sv2a
Id1	Polr1a		Parp12
Smg7	Ccdc137		Gdf15
Synpo	Slc25a44		C1s1
Tmem64	Heatr1		1700003F12Rik
Ptpn11	Abca12		C1rl
Thrap3	Lgals3		Atf5
Dock5	Tor1aip2		Tctn1
Fzd1	Gja1		Ripor1
Dok7	Bzw1		Nfe2l1
Shb	Ncald		Josd2
Lrfn4	Rap2a		Vill
Arhgef37	Fbl-ps2		Ephx1
2410002F23Rik	Cherp		Man2a2
Spred2	Nav2		Cpq
Col27a1	Tln2		Anpep
Eif4g1	Ctif		Echdc3
Cd109	Pom121		Nexn
Gjb2	Tg		Itga9
Camk2n1	Sh3pxd2a		Wfs1
Ticrr	Grwd1		Znfx1
Cxxc5	Fgfr3		Ypel5
Hmga1	Rhob		Gpr37
Rhoj	Adam12		Cited2
Cldn12	Adam10		Pik3cd
Spsb4	Actn4		Ifi203
Tmem164	Map6		Ifi203.1
Fgfbp3	Pprc1		Stat2
Rbm15	Grik2		Pnrc1
Dip2c	Eif3b		Tm7sf3
Inka2	Hmga2		Lrp1
Phldb1	Tatdn2		Gbp7
Gja3	Npm1		Daam2
Nog	Bcl2		Ddx58
Polr1a	Pus7		Blvrb
Ccdc137	Sptan1		Xaf1
Slc25a44	Megf6		Gstm2
Heatr1	Ankrd29		Apobec1
Abca12	Mdn1		Pck2
Lgals3	Abce1		Oaz2
Tor1aip2	Rrp1b		Col16a1
Gja1	Eif4b		Dnajc16
Bzw1	Nap1l1		Limd2
Ncald	Tmem40		Eml2
Rap2a	Zdhhc8		Tmem205
Fbl-ps2	Pwwp2b		Atp1a3
Cherp	Trmt61a		Fbxw4
Nav2	Rrs1		Arhgef10l
Tln2	Dlgap4		Ghitm
Ctif	Slc25a3		Gm17018
Pom121	Rps12		Ccdc8
Tg	Gmfb		H2az2
Sh3pxd2a	Qk		Lonp1
Grwd1	Rai1		Clvs1
Fgfr3	Gspt1		Mdfic
Rhob	Rapgef2		Fbxo2
Adam12	Actg1		Prelp
Adam10	Ldha		Mbp
Actn4	Naa15		Kif21b
Adh7	Rpl27		Coro2b
Tead1	Rpl27.1		Tspo
Map6	Chadl		Shisa4
Pprc1	Gpx1		Rnpep
Grik2	Ptcd3		Agrn
Eif3b	Tacc1		Mvk
Hmga2	Ipo7		Acacb
Tatdn2	Lyar		Tmcc2
Npm1	Arid1b		Csdc2
Bcl2	Ccnd1		Klhl23
Pus7	Tgfbrap1		Kdm5b
Sptan1	Mcc		Atf4
Megf6	Sod3		Mgat3
Ankrd29	9130019P16Rik		Pbxip1
Mdn1	Klhl21		Shc1
Abce1	Rhog		Ypel3
Rrp1b	Zfp568		Tceal9
Eif4b	Phldb3		Krtcap2
Nap1l1	Zfas1		Lgr6
Tmem40	Arfgef2		Nrep
Zdhhc8	B3galt5		Arl11
Pwwp2b	Ano3		Hexim2
Trmt61a	Selenot		Fbxl7
Rrs1	Selenoi		S1pr2
Dlgap4	Selenoh		Orai3
Sphk1	Ass1		Als2cl
Slc25a3	Snhg15		Gpr146
Rps12	Gm16316		Tlr1
Gmfb	A930001C03Rik		Uqcrq
Qk	BC037032		Odf3l1
Rai1	Gm15270		Bex3
Gspt1	Tmem189		Bst2
Rapgef2	Gm17035		Cystm1
Actg1	Peg10		Lrrc75b
Ldha	Noc2l		Irgm1
Naa15	Syne1		Lrrc4b
Rpl27	Cmtm4		Tmem198b
Rpl27.1	Samd11		Ticam1
Chadl	Gm9917		Tmem41b
Gpx1	2700038G22Rik		Mafa
Ptcd3	Snhg5		Samd9l
Tacc1	4932441J04Rik		Bri3
Ipo7	Gm26519		Marcksl1
Lyar	Gm26834		Cyb5r2
Arid1b	Gm10390		Tenm4
Ccnd1	2610020C07Rik		Nwd1
Tgfbrap1	Anxa11os		Cracr2b
Mcc	Gm28221		Foxo3
Sod3	Gm36569		Yjefn3
9130019P16Rik	Gm35065		Tmem121
Klhl21	AI506816		Lix1l
Rhog	Zfp862-ps		Ogfr
Zfp568	Gm44065		Chchd10
Phldb3	Gm9768		Dtx3l
Zfas1	Snhg1		Cdc42ep1
Arfgef2	Gm44722		Eva1b
Arrdc3	C030029H02Rik		Fzd2
B3galt5	A930028N01Rik		C77080
Ano3	Gm47061		Fam171a1
Selenot	Gm35853		B230217C12Rik
Selenoi			Ubald2
Selenoh			Ftl1
Ass1			Cdr2l
Snhg15			Olfml1
Snhg17			Cited1
Gm16010			Rgs14
Gm16316			Gnpda1
A930001C03Rik			Babam2
BC037032			Tmem106c
Gm15270			Epha3
Tmem189			Rab7b
Vgll3			Oas1a
Gm17035			Lamb2
Peg10			Rnf157
Noc2l			Socs3
Syne1			Mapk11
Cmtm4			Phgdh
Samd11			Nebl
Gm9917			Ech1
2700038G22Rik			Atpif1
Gm17501			Tle5
Snhg5			Thnsl2
4932441J04Rik			Tmem119
Gm26519			Cadm4
Gm26834			Pdlim1
Gm10390			Fbxo6
2610020C07Rik			Ubl7
Anxa11os			H2-T22
Gm28221			H2-T22.1
Gm36569			Trim34a
Gm35065			Cebpg
AI506816			Cd248
Zfp862-ps			Cebpb
Gm44065			Gulp1
Gm9768			Sipa1
Snhg1			Acbd4
Gm44722			Gjc3
C030029H02Rik			Trim12c
A930028N01Rik			Slc44a2
Gm47061			Lgals8
Gm35853			Trim30d
			Abat
			Sema3b
			Gstm1
			Dhcr7
			Rnf207
			Thra
			Syn3
			Flot1
			Rgs3
			Dbp
			Hspa2
			Arrb2
			Pyroxd2
			Tor3a
			B2m
			Gstp1
			H2-K1
			Cyp2d22
			Iah1
			Scfd2
			Nectin2
			Tubb3
			Ifit3b
			Klhl24
			Mapk3
			Numbl
			Parp10
			Aox1
			Ifi27
			Hvcn1
			mt-Rnr1
			mt-Co1
			mt-Ts1
			Selenop
			Rnasel
			Oas1g
			H2-T23
			Capn6
			Syngap1
			Zfp467
			Myadm
			Sars
			Celsr2
			Gstm6
			Selenbp1
			Irgm2
			Rnf213
			Tmem256
			Rgma
			Jund
			Armc2
			Mpst
			Tuba1a
			Vamp5
			H2-D1
			Il11ra1
			Osgin1
			Ehd2
			Plxnc1
			Ifit3
			Pak6
			Nrbp2
			Gpx4
			Acsf2
			Ctdsp2
			Bnip3
			Ccdc24
			Igtp
			Gsdmc
			Psme2
			Ccdc13
			2310009B15Rik
			Gm11131
			Tmsb10
			Gm11175
			Gm15821
			Slc48a1
			Gm14493
			Dhx58os
			Gm16933
			Gm11626
			4933431E20Rik
			Gm12999
			4930506C21Rik
			Uckl1
			4930524O07Rik
			BC035947
			Ccdc152
			Gm6548
			Gm20444
			Neat1
			Gm20652
			Hmgcs1
			H1f0
			1500002C15Rik
			1810014B01Rik
			Gm28592
			Gm28809
			Gm19412
			Gstp-ps
			Gm42413
			Gm20559
			Gm43069
			Gm44148
			9330102E08Rik
			Gm45507
			Gm10252
			Gm45774
			Gm40578
			4930592A05Rik
			Gm4544
			Gm49544

## Sheet: Fig1E KEGG_Enrichment_pAdj0.001
Cluster	ID	Description	GeneRatio	BgRatio	pvalue	p.adjust	qvalue	geneID	Count
Day3	mmu05205	Proteoglycans in cancer	21/288	205/8914	2.68164e-06	0.000396742	0.000340732	12842/319757/12387/17295/17246/14000/17869/15461/14268/12843/13043/19684/14733/22417/21825/14369/19247/14362/75705/11465/12443	21
Day3	mmu04390	Hippo signaling pathway	18/288	157/8914	2.86456e-06	0.000396742	0.000340732	12387/56289/211652/14219/15902/50523/16475/17869/17131/22417/18787/12385/14369/15901/14362/21676/11465/12443	18
Day3	mmu03013	RNA transport	18/288	183/8914	2.45549e-05	0.00226723	0.00194716	16211/13690/70047/18141/74412/18949/170762/18458/67724/27374/13669/97112/216766/230908/208643/107939/27979/75705	18
Day3	mmu03008	Ribosome biogenesis in eukaryotes	14/288	121/8914	3.33532e-05	0.00230971	0.00198364	67619/14000/67724/73674/55989/97112/230082/245474/110816/269470/72515/30877/217995/100019	14
Day3	mmu04115	p53 signaling pathway	10/288	72/8914	9.65476e-05	0.00534874	0.00459363	17246/12450/23882/29870/12566/22401/18787/21825/12043/12443	10
Day3	mmu04350	TGF-beta signaling pathway	11/288	95/8914	0.000231176	0.00887191	0.00761943	15903/15902/17869/17131/55994/18007/17130/21781/21825/15901/18121	11
Day3	mmu04510	Focal adhesion	17/288	201/8914	0.000266679	0.00887191	0.00761943	12842/16777/12387/17295/15461/18590/14268/16401/12843/22793/107746/21825/70549/60595/12043/11465/12443	17
Day3	mmu05219	Bladder cancer	7/288	41/8914	0.000298854	0.00887191	0.00761943	56289/17246/17869/15461/21825/14184/12443	7
Day3	mmu05206	MicroRNAs in cancer	22/288	303/8914	0.000316579	0.00887191	0.00761943	17295/56289/140486/12189/17246/12450/24064/17869/15461/18590/14660/22352/14056/19684/22003/12530/384783/21825/14184/15364/12043/12443	22
Day3	mmu04530	Tight junction	15/288	167/8914	0.000320286	0.00887191	0.00761943	75723/15525/68188/83814/21873/74117/54357/13043/19684/56332/104027/60595/76089/11465/12443	15
Day3	mmu04010	MAPK signaling pathway	21/288	294/8914	0.000537543	0.0123674	0.0106214	19060/72349/16590/17295/15481/67603/17347/23882/17869/15370/19252/15461/18590/19099/11601/319520/12286/14701/63953/14184/76089	21
Day3	mmu04151	PI3K-Akt signaling pathway	24/288	359/8914	0.000572473	0.0123674	0.0106214	12842/16777/16590/17295/12189/20393/17246/15519/18414/17869/15370/12566/15461/18590/14268/16401/12843/11601/14701/21825/14184/12043/75705/12443	24
Day3	mmu04550	Signaling pathways regulating pluripotency of stem cells	13/288	140/8914	0.000580417	0.0123674	0.0106214	12387/15903/15902/17869/15461/20482/55994/16878/22417/14369/15901/14362/14184	13
Day3	mmu04015	Rap1 signaling pathway	16/288	214/8914	0.00152432	0.0281756	0.024198	16590/12387/17295/15461/18590/74206/11601/11513/107746/21825/217692/15901/70549/14184/76089/11465	16
Day3	mmu04392	Hippo signaling pathway - multiple species	5/288	27/8914	0.0015296	0.0281756	0.024198	56289/211652/50523/16475/21676	5
Day3	mmu05230	Central carbon metabolism in cancer	8/288	69/8914	0.00162747	0.0281756	0.024198	16590/17295/17869/15461/14660/18597/14184/16828	8
Day3	mmu00670	One carbon pool by folate	4/288	19/8914	0.00281726	0.0459047	0.0394242	216188/108156/108147/270685	4
Day3	mmu05100	Bacterial invasion of epithelial cells	8/288	76/8914	0.00302216	0.0465077	0.039942	12387/17295/14268/74117/13043/12385/11465/56212	8
Day3	mmu05226	Gastric cancer	12/288	150/8914	0.00334045	0.0466771	0.0400875	12387/17295/23882/17869/12566/15461/22417/12385/14369/14362/12043/12443	12
Day3	mmu04068	FoxO signaling pathway	11/288	131/8914	0.00337019	0.0466771	0.0400875	20393/17246/23882/20620/67731/252870/12566/15461/73251/384783/12443	11
Day4	mmu04390	Hippo signaling pathway	17/271	157/8914	5.24525e-06	0.00143195	0.00124229	12387/56289/211652/14219/15902/50523/16475/17869/17131/22417/18787/12385/14369/15901/14362/11465/12443	17
Day4	mmu03013	RNA transport	18/271	183/8914	1.07581e-05	0.00146848	0.00127399	16211/13690/70047/18141/74412/18949/170762/18458/67724/27374/13669/97112/216766/230908/208643/107939/27979/75705	18
Day4	mmu05205	Proteoglycans in cancer	18/271	205/8914	5.00576e-05	0.00395965	0.00343521	12842/319757/12387/17295/17246/17869/15461/13043/19684/14733/22417/21825/14369/19247/14362/75705/11465/12443	18
Day4	mmu04115	p53 signaling pathway	10/271	72/8914	5.80169e-05	0.00395965	0.00343521	17246/12450/23882/29870/12566/22401/18787/21825/12043/12443	10
Day4	mmu03008	Ribosome biogenesis in eukaryotes	13/271	121/8914	7.42308e-05	0.004053	0.0035162	67619/67724/73674/55989/97112/230082/245474/110816/269470/72515/30877/217995/100019	13
Day4	mmu04350	TGF-beta signaling pathway	11/271	95/8914	0.000135701	0.00617441	0.00535663	15903/15902/17869/17131/55994/18007/17130/21781/21825/15901/18121	11
Day4	mmu04530	Tight junction	15/271	167/8914	0.000165471	0.00645337	0.00559864	75723/15525/68188/83814/21873/74117/54357/13043/19684/56332/104027/60595/76089/11465/12443	15
Day4	mmu05219	Bladder cancer	7/271	41/8914	0.000205803	0.00702304	0.00609286	56289/17246/17869/15461/21825/14184/12443	7
Day4	mmu04010	MAPK signaling pathway	21/271	294/8914	0.000237124	0.00719278	0.00624012	19060/72349/16590/17295/15481/67603/17347/23882/17869/15370/19252/15461/18590/19099/11601/319520/12286/14701/63953/14184/76089	21
Day4	mmu05206	MicroRNAs in cancer	21/271	303/8914	0.000356992	0.00974588	0.00845507	17295/56289/140486/12189/17246/12450/24064/17869/15461/18590/14660/14056/19684/22003/12530/384783/21825/14184/15364/12043/12443	21
Day4	mmu04015	Rap1 signaling pathway	16/271	214/8914	0.000803033	0.0199298	0.0172902	16590/12387/17295/15461/18590/74206/11601/11513/107746/21825/217692/15901/70549/14184/76089/11465	16
Day4	mmu05230	Central carbon metabolism in cancer	8/271	69/8914	0.00110314	0.0231175	0.0200557	16590/17295/17869/15461/14660/18597/14184/16828	8
Day4	mmu04550	Signaling pathways regulating pluripotency of stem cells	12/271	140/8914	0.00111892	0.0231175	0.0200557	12387/15903/15902/17869/15461/20482/55994/22417/14369/15901/14362/14184	12
Day4	mmu04510	Focal adhesion	15/271	201/8914	0.00118551	0.0231175	0.0200557	12842/16777/12387/17295/15461/18590/16401/22793/107746/21825/70549/60595/12043/11465/12443	15
Day4	mmu04151	PI3K-Akt signaling pathway	22/271	359/8914	0.00135635	0.0246856	0.0214161	12842/16777/16590/17295/12189/20393/17246/15519/18414/17869/15370/12566/15461/18590/16401/11601/14701/21825/14184/12043/75705/12443	22
Day4	mmu05226	Gastric cancer	12/271	150/8914	0.00202449	0.0345428	0.0299677	12387/17295/23882/17869/12566/15461/22417/12385/14369/14362/12043/12443	12
Day4	mmu03040	Spliceosome	11/271	134/8914	0.00251699	0.0404199	0.0350664	67465/15481/192159/20624/212880/66921/13204/22185/19655/101943/27967	11
Day4	mmu05215	Prostate cancer	9/271	99/8914	0.00308313	0.0467608	0.0405675	12387/104156/17246/15519/12566/15461/18590/12043/12443	9
Day4	mmu04916	Melanogenesis	9/271	100/8914	0.00330025	0.0474194	0.0411389	16590/22178/12387/15461/11513/17342/22417/14369/14362	9
Day5	mmu00100	Steroid biosynthesis	11/98	20/8914	2.46865e-17	5.15948e-15	4.49554e-15	13121/14137/20775/73166/15490/18194/66234/235293/16987/74754/13360	11
Day5	mmu01212	Fatty acid metabolism	10/98	62/8914	1.08408e-09	1.13287e-07	9.87087e-08	76267/110460/56473/14104/20250/93747/106529/74205/20249/170439	10
Day5	mmu00900	Terpenoid backbone biosynthesis	7/98	23/8914	3.31874e-09	2.31206e-07	2.01454e-07	192156/15357/110460/68603/17855/319554/208715	7
Day5	mmu01040	Biosynthesis of unsaturated fatty acids	6/98	34/8914	1.58707e-06	8.29246e-05	7.22536e-05	76267/56473/20250/106529/20249/170439	6
Day5	mmu00650	Butanoate metabolism	5/98	28/8914	1.16571e-05	0.000487266	0.000424563	110460/93747/78894/268860/208715	5
Day5	mmu00280	Valine, leucine and isoleucine degradation	6/98	57/8914	3.49291e-05	0.0012167	0.00106013	110460/93747/56752/78894/268860/208715	6
Day5	mmu00071	Fatty acid degradation	5/98	52/8914	0.000250251	0.00747177	0.00651028	110460/93747/56752/74205/11529	5
Day6	mmu05160	Hepatitis C	28/397	165/8914	7.34218e-10	2.23202e-07	1.38342e-07	17857/16391/58185/17858/19106/54123/12370/20846/12371/23961/21937/12367/142980/18709/16835/246728/15957/12520/20778/18707/20847/230073/106759/246730/12702/26417/24014/23960	28
Day6	mmu05164	Influenza A	28/397	173/8914	2.23946e-09	3.40398e-07	2.10981e-07	17857/16391/58185/15980/17858/19106/54123/12370/20846/71586/56417/12371/23961/21937/12367/142980/18709/246728/18854/18707/20847/230073/106759/246730/12702/26417/24014/23960	28
Day6	mmu00480	Glutathione metabolism	17/397	71/8914	8.60037e-09	6.87397e-07	4.26053e-07	14871/14866/68312/56615/15926/66447/69065/110208/14782/14860/14869/16790/14863/14862/14870/14867/625249	17
Day6	mmu01524	Platinum drug resistance	18/397	80/8914	9.04469e-09	6.87397e-07	4.26053e-07	14871/170770/14866/68312/56615/12370/66447/12371/12367/18709/14860/14869/18707/14863/14862/14870/26417/14867	18
Day6	mmu05145	Toxoplasmosis	20/397	110/8914	6.37606e-08	3.87664e-06	2.40277e-06	21803/16776/26399/29857/15980/16155/12370/20846/12371/21937/12367/16835/14678/15944/16779/19094/15512/26417/54396/16145	20
Day6	mmu05169	Epstein-Barr virus infection	30/397	231/8914	1.10261e-07	5.58654e-06	3.46257e-06	16391/19698/26399/29857/19106/21356/21355/54123/12370/20846/12371/23961/12367/18709/246728/100038882/15015/13197/21354/18707/20847/230073/246730/19094/15039/12010/14972/23960/15040/14964	30
Day6	mmu05418	Fluid shear stress and atherosclerosis	22/397	147/8914	5.01397e-07	2.17749e-05	1.34962e-05	12390/14871/14866/68312/15368/56615/26399/29857/22339/66447/20779/16800/21937/18709/14860/14869/18707/14863/19094/14862/14870/14867	22
Day6	mmu05162	Measles	21/397	146/8914	1.77588e-06	6.74834e-05	4.18267e-05	17857/170770/16391/17858/19106/54123/12370/20846/71586/56417/12371/23961/12367/18709/246728/18707/20847/230073/246730/15512/23960	21
Day6	mmu05167	Kaposi sarcoma-associated herpesvirus infection	26/397	225/8914	7.23116e-06	0.000244253	0.000151389	16391/18803/56486/26399/29857/22339/19106/54123/12370/20846/20779/12371/21937/12367/142980/18709/15015/18707/20847/106759/19094/15039/14972/26417/15040/14964	26
Day6	mmu00982	Drug metabolism - cytochrome P450	13/397	71/8914	1.22814e-05	0.000373356	0.000231408	14871/14866/68312/56615/67689/66447/14860/14869/14863/14862/14870/11761/14867	13
Day6	mmu00980	Metabolism of xenobiotics by cytochrome P450	13/397	73/8914	1.68151e-05	0.000464709	0.00028803	14871/14866/68312/56615/67689/66447/14860/14869/13849/14863/14862/14870/14867	13
Day6	mmu05170	Human immunodeficiency virus 1 infection	26/397	240/8914	2.29938e-05	0.000582509	0.000361043	18803/26399/29857/21356/21355/12370/12371/21937/12367/18709/12442/14678/15015/21354/18707/69550/19094/15039/319236/209387/12010/14972/26417/15040/14964/214230	26
Day6	mmu05163	Human cytomegalovirus infection	27/397	256/8914	2.5957e-05	0.000606995	0.000376219	26399/29857/16155/11512/22339/21356/21355/12370/26427/20779/12371/21937/13685/12367/18709/14678/15015/21354/18707/11911/19094/15039/12010/14972/26417/15040/14964	27
Day6	mmu05165	Human papillomavirus infection	34/397	362/8914	2.81569e-05	0.000611406	0.000378953	17857/16402/27060/16391/16776/16362/26941/16419/17858/22339/19106/12370/20846/18128/26427/23962/21937/13685/12367/142980/18709/100038882/15015/104099/18707/20847/106759/57265/16779/15039/14972/26417/15040/14964	34
Day6	mmu00280	Valine, leucine and isoleucine degradation	11/397	57/8914	3.44885e-05	0.000663438	0.000411203	104776/110460/15108/93747/56752/11669/12036/72535/268860/11761/208715	11
Day6	mmu05161	Hepatitis B	20/397	163/8914	3.50644e-05	0.000663438	0.000411203	21803/26399/29857/54123/12370/20846/71586/26427/20779/12371/12367/142980/18709/18707/20847/230073/11911/106759/19094/26417	20
Day6	mmu04668	TNF signaling pathway	16/397	113/8914	3.71301e-05	0.000663438	0.000411203	17387/74568/16362/26399/29857/12370/26427/21937/12367/18709/18707/11911/12702/19094/12608/26417	16
Day6	mmu01230	Biosynthesis of amino acids	13/397	79/8914	4.03461e-05	0.000663438	0.000411203	11676/18641/56454/209027/15926/107869/100678/27053/11674/12036/108682/18642/236539	13
Day6	mmu04066	HIF-1 signaling pathway	16/397	114/8914	4.14649e-05	0.000663438	0.000411203	21857/15368/228026/18803/11676/18641/15980/22339/16832/17000/11674/13685/18709/18642/18707/26417	16
Day6	mmu00410	beta-Alanine metabolism	8/397	31/8914	4.60946e-05	0.000700638	0.00043426	104776/67689/93747/56752/228608/11669/72535/268860	8
Day6	mmu04216	Ferroptosis	9/397	40/8914	5.03064e-05	0.000728246	0.000451371	12870/14792/15368/14319/53945/26570/74205/14325/625249	9
Day6	mmu05225	Hepatocellular carcinoma	20/397	174/8914	8.92664e-05	0.0012335	0.00076453	14871/21803/14866/68312/15368/56615/18803/66447/18709/14860/13197/14869/18707/14863/20416/57265/14862/14870/26417/14867	20
Day6	mmu00620	Pyruvate metabolism	9/397	44/8914	0.000111351	0.00147177	0.000912214	110460/56752/60525/11669/16832/72535/76238/74551/100705	9
Day6	mmu05168	Herpes simplex virus 1 infection	38/397	458/8914	0.000142494	0.00180492	0.0011187	16402/16391/15980/19106/21356/21355/54123/12370/20846/20684/71586/20779/12371/23961/21937/13685/12367/142980/18709/246728/15015/18854/21354/18707/20847/230073/69550/106759/246730/12702/15039/12010/14972/19294/24014/23960/15040/14964	38
Day6	mmu00010	Glycolysis / Gluconeogenesis	11/397	67/8914	0.000160907	0.00185624	0.00115051	11676/18641/67689/56752/60525/11669/16832/11674/18642/72535/74551	11
Day6	mmu04612	Antigen processing and presentation	13/397	90/8914	0.000161047	0.00185624	0.00115051	19186/21356/21355/14828/15015/21354/15039/15512/12010/14972/15040/14964/19188	13
Day6	mmu04380	Osteoclast differentiation	16/397	128/8914	0.0001696	0.00185624	0.00115051	16391/21803/19698/14389/26399/29857/15980/20846/21937/18709/18707/20847/12702/19094/26417/16478	16
Day6	mmu00100	Steroid biosynthesis	6/397	20/8914	0.00017097	0.00185624	0.00115051	14137/73166/18194/66234/235293/13360	6
Day6	mmu04115	p53 signaling pathway	11/397	72/8914	0.000309872	0.00314732	0.00195073	170770/66940/12370/12521/230784/12371/12452/12367/12442/13197/140742	11
Day6	mmu00520	Amino sugar and nucleotide sugar metabolism	9/397	50/8914	0.00031059	0.00314732	0.00195073	109754/14635/15212/72017/94181/69080/245847/320635/26384	9
Day6	mmu04917	Prolactin signaling pathway	11/397	74/8914	0.000395659	0.00388002	0.00240486	16362/29857/20846/20779/18709/18707/20416/56484/12702/19094/26417	11
Day6	mmu05235	PD-L1 expression and PD-1 checkpoint pathway in cancer	12/397	88/8914	0.000492202	0.00458913	0.00284437	15170/60533/18803/26399/29857/15980/20846/18709/18707/106759/19094/26417	12
Day6	mmu04933	AGE-RAGE signaling pathway in diabetic complications	13/397	101/8914	0.000513258	0.00458913	0.00284437	21803/18799/18803/29857/22339/22340/20846/12367/18709/11606/18707/19094/26417	13
Day6	mmu05204	Chemical carcinogenesis	13/397	101/8914	0.000513258	0.00458913	0.00284437	14871/14866/68312/56615/67689/66447/14860/14869/13849/14863/14862/14870/14867	13
Day6	mmu04218	Cellular senescence	19/397	184/8914	0.000532734	0.00462717	0.00286795	21803/26399/29857/12333/13685/18709/23871/12442/15015/13197/20130/18707/56484/19094/15039/14972/26417/15040/14964	19
Day6	mmu04926	Relaxin signaling pathway	15/397	129/8914	0.000591363	0.00483928	0.00299941	21803/29857/11512/22339/22340/26427/20779/18709/14678/18707/11911/20416/19094/216869/26417	15
Day6	mmu04935	Growth hormone synthesis, secretion and action	14/397	116/8914	0.000614109	0.00483928	0.00299941	18803/26399/29857/11512/20846/26427/18709/14678/18707/11911/20416/12702/19094/26417	14
Day6	mmu04137	Mitophagy - animal	10/397	66/8914	0.00061844	0.00483928	0.00299941	209446/56486/20779/68943/20130/17684/11911/56484/226421/12176	10
Day6	mmu00640	Propanoate metabolism	7/397	34/8914	0.000623876	0.00483928	0.00299941	104776/110460/93747/60525/16832/100705/268860	7
Day6	mmu05171	Coronavirus disease - COVID-19	23/397	247/8914	0.000636747	0.00483928	0.00299941	17857/16391/18803/29857/17858/19106/20846/71586/56417/23961/21937/142980/18709/246728/100038882/50908/18707/20847/230073/246730/19094/26417/23960	23
Day6	mmu00983	Drug metabolism - other enzymes	12/397	92/8914	0.000740774	0.00549257	0.00340433	14871/14866/68312/56615/66447/14860/14869/14863/14862/14870/14867/68556	12
Day6	mmu05230	Central carbon metabolism in cancer	10/397	69/8914	0.0008851	0.00640644	0.00397075	20514/228026/18641/80879/15926/16832/18709/18642/18707/26417	10
Day6	mmu04370	VEGF signaling pathway	9/397	58/8914	0.000963817	0.00681396	0.00422334	18803/29857/22339/20779/12371/18709/18707/19094/26417	9
Day6	mmu04931	Insulin resistance	13/397	110/8914	0.00116114	0.00802243	0.00497235	14936/20787/110095/26427/21937/26457/18709/11606/228775/18707/74551/100705/12702	13
Day6	mmu01200	Carbon metabolism	14/397	124/8914	0.00119483	0.00807171	0.0050029	11676/18641/104776/110460/93747/15926/60525/110208/100198/100678/11674/108682/18642/236539	14
Day6	mmu04979	Cholesterol metabolism	8/397	49/8914	0.00130572	0.00862912	0.00534838	11816/18830/67963/16835/20778/218203/16971/12257	8
Day6	mmu04625	C-type lectin receptor signaling pathway	13/397	112/8914	0.00137303	0.0088809	0.00550444	16391/19698/16362/29857/12370/20846/20779/18709/20130/18707/20847/19094/26417	13
Day6	mmu04620	Toll-like receptor signaling pathway	12/397	100/8914	0.00155728	0.00973792	0.00603562	26399/29857/54123/12370/20846/142980/18709/18707/21897/106759/19094/26417	12
Day6	mmu01212	Fatty acid metabolism	9/397	62/8914	0.0015696	0.00973792	0.00603562	76267/110460/56473/20250/93747/11363/106529/74205/20249	9
Day6	mmu03320	PPAR signaling pathway	11/397	89/8914	0.0019025	0.0115672	0.00716941	19015/18830/56473/20250/11363/13167/26457/74205/20249/74551/208715	11
Day6	mmu00330	Arginine and proline metabolism	8/397	54/8914	0.0024818	0.0147934	0.00916907	12709/14431/56454/209027/56752/228608/11669/72535	8
Day6	mmu04919	Thyroid hormone signaling pathway	13/397	120/8914	0.00256807	0.0150134	0.00930537	18799/18803/18641/20846/18128/20779/12371/18709/18642/18707/232975/21833/26417	13
Day6	mmu04621	NOD-like receptor signaling pathway	19/397	211/8914	0.00270952	0.0155414	0.00963264	16391/56486/69146/29857/54123/12370/20846/55932/23961/246728/56338/20847/229900/106759/246730/19094/26417/24014/23960	19
Day6	mmu04210	Apoptosis	14/397	136/8914	0.00287984	0.0155891	0.00966224	170770/235587/12333/13198/12370/12371/21937/12367/18709/13197/18707/11911/26417/22142	14
Day6	mmu04360	Axon guidance	17/397	181/8914	0.00288181	0.0155891	0.00966224	228026/18803/26456/20779/16728/18709/14678/20361/20130/18707/13837/20347/50780/26417/244058/54712/214230	17
Day6	mmu00900	Terpenoid backbone biosynthesis	5/397	23/8914	0.00295578	0.0155891	0.00966224	192156/110460/68603/17855/208715	5
Day6	mmu00030	Pentose phosphate pathway	6/397	33/8914	0.00299119	0.0155891	0.00966224	11676/18641/110208/100198/11674/18642	6
Day6	mmu05211	Renal cell carcinoma	9/397	68/8914	0.00301537	0.0155891	0.00966224	209446/21803/22339/13819/18709/23871/18707/26417/214230	9
Day6	mmu05203	Viral carcinogenesis	20/397	229/8914	0.00302552	0.0155891	0.00966224	16391/56233/19106/54123/12370/20684/227753/26427/20779/17000/12367/18709/15015/18707/11911/15039/14972/26417/15040/14964	20
Day6	mmu04015	Rap1 signaling pathway	19/397	214/8914	0.00317368	0.01608	0.00996646	64143/18803/26399/29857/11512/22339/106952/22340/20779/22323/18709/14678/19395/20130/18707/51791/19094/20469/26417	19
Day6	mmu04152	AMPK signaling pathway	13/397	126/8914	0.00393739	0.0196224	0.0121621	14936/18641/20787/20250/26427/13685/18709/18642/20249/18707/74551/100705/56484	13
Day6	mmu04141	Protein processing in endoplasmic reticulum	16/397	172/8914	0.00416214	0.0204079	0.0126489	22433/71853/19106/81500/12333/13198/12304/56812/14828/192193/64209/22393/230904/11911/50762/15512	16
Day6	mmu05205	Proteoglycans in cancer	18/397	205/8914	0.00453135	0.0218655	0.0135524	12390/16402/21803/15170/18803/21859/29857/16419/22339/20779/12367/18709/15442/20130/18707/57265/19094/26417	18
Day6	mmu00340	Histidine metabolism	5/397	26/8914	0.00517767	0.024594	0.0152435	71761/67689/56752/11669/72535	5
Day6	mmu04068	FoxO signaling pathway	13/397	131/8914	0.00548451	0.025262	0.0156575	21803/56486/29857/12452/18709/12442/13197/18707/74551/56484/19094/26417/12176	13
Day6	mmu04142	Lysosome	13/397	131/8914	0.00548451	0.025262	0.0156575	27060/27419/18010/19025/74008/67963/15212/17939/11883/14387/71665/11886/52120	13
Day6	mmu05142	Chagas disease	11/397	103/8914	0.00596854	0.0270811	0.0167851	21803/29857/15980/12370/21937/18709/14678/18707/106759/19094/26417	11
Day6	mmu05212	Pancreatic cancer	9/397	76/8914	0.00638269	0.0284003	0.0176027	21803/64143/22339/20846/12371/18709/13197/18707/26417	9
Day6	mmu05152	Tuberculosis	16/397	180/8914	0.00644612	0.0284003	0.0176027	27060/21803/29857/15980/16155/12370/20846/20779/12371/21937/12367/21897/19094/12611/12608/26417	16
Day6	mmu05133	Pertussis	9/397	77/8914	0.00695193	0.0301251	0.0186717	16402/16362/29857/12367/14678/50908/106759/19094/26417	9
Day6	mmu05166	Human T-cell leukemia virus 1 infection	20/397	247/8914	0.0070358	0.0301251	0.0186717	21803/19698/30939/11512/26427/17000/21937/18709/23871/12442/15015/18707/12257/11911/15039/12010/14972/26417/15040/14964	20
Day6	mmu00650	Butanoate metabolism	5/397	28/8914	0.00719167	0.0303648	0.0188203	110460/93747/214579/268860/208715	5
Day6	mmu04666	Fc gamma R-mediated phagocytosis	10/397	92/8914	0.00758909	0.0316039	0.0195883	14389/18803/30948/227753/11867/22323/18709/18707/17357/26417	10
Day6	mmu00071	Fatty acid degradation	7/397	52/8914	0.00780256	0.0320538	0.0198671	110460/93747/11363/56752/11669/74205/72535	7
Day6	mmu01522	Endocrine resistance	10/397	93/8914	0.00817695	0.0328252	0.0203453	16450/29857/11512/18128/20779/18709/18707/20416/19094/26417	10
Day6	mmu01521	EGFR tyrosine kinase inhibitor resistance	9/397	79/8914	0.00820631	0.0328252	0.0203453	18803/22339/20779/13685/18709/18707/20416/56484/26417	9
Day6	mmu04664	Fc epsilon RI signaling pathway	8/397	66/8914	0.00862617	0.0337342	0.0209087	14389/18803/26399/29857/18709/18707/19094/26417	8
Day6	mmu04978	Mineral absorption	7/397	53/8914	0.00865549	0.0337342	0.0209087	15368/14319/53945/17750/17748/232975/14325	7
Day6	mmu04910	Insulin signaling pathway	13/397	139/8914	0.00893616	0.0343872	0.0213134	14936/106628/20787/110095/13685/18709/18707/74551/100705/20416/12702/14251/26417	13
Day6	mmu00770	Pantothenate and CoA biosynthesis	4/397	20/8914	0.0106437	0.0403169	0.0249886	11669/12036/72535/18605	4
Day6	mmu04217	Necroptosis	15/397	174/8914	0.0107423	0.0403169	0.0249886	16391/74568/110095/15980/19106/14319/12333/12370/20846/21937/142980/20847/77605/106759/14325	15
Day6	mmu04622	RIG-I-like receptor signaling pathway	8/397	70/8914	0.0121622	0.044546	0.0276099	80861/29857/54123/12370/71586/100038882/230073/19094	8
Day6	mmu05140	Leishmaniasis	8/397	70/8914	0.0121622	0.044546	0.0276099	21803/15170/29857/15980/20846/17357/19094/26417	8
Day6	mmu00531	Glycosaminoglycan degradation	4/397	21/8914	0.0126954	0.0455736	0.0282468	27419/15212/15442/52120	4
Day6	mmu04215	Apoptosis - multiple species	5/397	32/8914	0.0127426	0.0455736	0.0282468	170770/12370/12371/21937/12367	5

## Sheet: Fig 2 TF_Enrichment_Day3
_MEMBER_MyList	_LogP_MyList	GO	_PATTERN_	_RANK_	GiniIndex	Category	CategoryID	Description	PARENT_GO	LogP	Enrichment	Z-score	#TotalGeneInLibrary	#GeneInGO	#GeneInHitList	#GeneInGOAndHitList	%InGO	STDV %InGO	GeneID	Hits	Log(q-value)	EvidenceCutoff
1	-5.3	TRR01463	M1	1	0	TRRUST	34	Regulated by: Tcf4		-5.3	9.5	7.4	20611	24	632	7	1.1	0.42	14268|15361|15902|15903|17342|17869|27279	Fn1|Hmga1|Id2|Id3|Mitf|Myc|Tnfrsf12a	-2.6	0
1	-4.9	TRR00817	M1	1	0	TRRUST	34	Regulated by: Mitf		-4.9	7.1	6.6	20611	37	632	8	1.3	0.44	16401|17295|17364|18241|20431|21385|22178|22293	Itga4|Met|Trpm1|Gpr143|Pmel|Tbx2|Tyrp1|Slc45a2	-2.4	0
1	-4.4	TRR00293	M1	1	0	TRRUST	34	Regulated by: Egr1		-4.4	3.8	5.3	20611	111	632	13	2.1	0.56	12385|12387|12443|14066|15370|15903|17131|17295|17988|18787|21825|22417|54366	Ctnna1|Ctnnb1|Ccnd1|F3|Nr4a1|Id3|Smad7|Met|Ndrg1|Serpine1|Thbs1|Wnt4|Ctnnal1	-2.2	0
1	-3.3	TRR00838	M1	1	0	TRRUST	34	Regulated by: Myc		-3.3	4.3	4.6	20611	60	632	8	1.3	0.44	12043|14056|17869|17988|18263|22417|53379|69719	Bcl2|Ezh2|Myc|Ndrg1|Odc1|Wnt4|Hnrnpa2b1|Cad	-1.2	0
1	-3.3	TRR01315	M1	1	0	TRRUST	34	Regulated by: Smad3		-3.3	4.3	4.6	20611	60	632	8	1.3	0.44	12843|14219|14268|17131|17869|18787|26360|27279	Col1a2|Ccn2|Fn1|Smad7|Myc|Serpine1|Angptl2|Tnfrsf12a	-1.2	0
1	-3.3	TRR01494	M1	1	0	TRRUST	34	Regulated by: Trp53		-3.3	2.7	4.1	20611	182	632	15	2.4	0.61	12043|12566|15461|15902|16878|17246|17295|17869|17988|18787|19252|21825|29870|116914|319520	Bcl2|Cdk2|Hras|Id2|Lif|Mdm2|Met|Myc|Ndrg1|Serpine1|Dusp1|Thbs1|Gtse1|Slc19a2|Dusp4	-1.2	0
1	-3	TRR01191	M1	1	0	TRRUST	34	Regulated by: Relb		-3	14	6.1	20611	7	632	3	0.47	0.27	12443|15205|17869	Ccnd1|Hes1|Myc	-1.1	0
1	-3	TRR01205	M1	1	0	TRRUST	34	Regulated by: Runx2		-3	3.9	4.2	20611	67	632	8	1.3	0.44	12842|12843|14611|15205|16854|17130|21819|21825	Col1a1|Col1a2|Gja3|Hes1|Lgals3|Smad6|Tg|Thbs1	-1.1	0
1	-2.9	TRR00090	M1	1	0	TRRUST	34	Regulated by: Bcl3		-2.9	6	4.7	20611	27	632	5	0.79	0.35	12443|15945|27279|67731|433766	Ccnd1|Cxcl10|Tnfrsf12a|Fbxo32|Trim63	-1	0
1	-2.6	TRR00179	M1	1	0	TRRUST	34	Regulated by: Ctnnb1		-2.6	3.4	3.7	20611	77	632	8	1.3	0.44	12443|14609|17295|17342|17869|19400|22402|22417	Ccnd1|Gja1|Met|Mitf|Myc|Rapsn|Ccn4|Wnt4	-0.75	0
1	-2.5	TRR01186	M1	1	0	TRRUST	34	Regulated by: Rbl2		-2.5	9.8	4.9	20611	10	632	3	0.47	0.27	12189|12530|12566	Brca1|Cdc25a|Cdk2	-0.71	0
1	-2.4	TRR01330	M1	1	0	TRRUST	34	Regulated by: Snai1		-2.4	4.8	3.9	20611	34	632	5	0.79	0.35	12387|14268|15901|16590|27279	Ctnnb1|Fn1|Id1|Kit|Tnfrsf12a	-0.66	0
1	-2.4	TRR01317	M1	1	0	TRRUST	34	Regulated by: Smad5		-2.4	8.9	4.7	20611	11	632	3	0.47	0.27	15902|15903|17130	Id2|Id3|Smad6	-0.66	0
1	-2.4	TRR01451	M1	1	0	TRRUST	34	Regulated by: Tbx2		-2.4	8.9	4.7	20611	11	632	3	0.47	0.27	14609|14611|22178	Gja1|Gja3|Tyrp1	-0.66	0
1	-2.3	TRR01347	M1	1	0	TRRUST	34	Regulated by: Sp1		-2.3	1.8	2.9	20611	371	632	21	3.3	0.71	11852|11854|12443|12842|12843|13650|15361|15364|16590|16905|17131|17295|17869|17988|18186|18787|20482|20657|20692|56212|80837	Rhob|Rhod|Ccnd1|Col1a1|Col1a2|Rhbdf1|Hmga1|Hmga2|Kit|Lmna|Smad7|Met|Myc|Ndrg1|Nrp1|Serpine1|Skil|Sod3|Sparc|Rhog|Rhoj	-0.57	0
1	-2.2	TRR00952	M1	1	0	TRRUST	34	Regulated by: Nfkb2		-2.2	7.5	4.2	20611	13	632	3	0.47	0.27	12443|15205|17869	Ccnd1|Hes1|Myc	-0.55	0
1	-2.2	TRR01442	M1	1	0	TRRUST	34	Regulated by: Tal1		-2.2	7.5	4.2	20611	13	632	3	0.47	0.27	12443|16590|17130	Ccnd1|Kit|Smad6	-0.55	0
1	-2.2	TRR01313	M1	1	0	TRRUST	34	Regulated by: Smad1		-2.2	5.2	3.8	20611	25	632	4	0.63	0.32	12842|15902|15903|17130	Col1a1|Id2|Id3|Smad6	-0.55	0
1	-2.1	TRR01190	M1	1	0	TRRUST	34	Regulated by: Rela		-2.1	2.3	3	20611	153	632	11	1.7	0.52	12043|12443|12842|14268|15205|15945|17295|17869|20720|27279|433766	Bcl2|Ccnd1|Col1a1|Fn1|Hes1|Cxcl10|Met|Myc|Serpine2|Tnfrsf12a|Trim63	-0.51	0
1	-2.1	TRR01076	M1	1	0	TRRUST	34	Regulated by: Pax3		-2.1	4.8	3.5	20611	27	632	4	0.63	0.32	15205|17295|17342|22178	Hes1|Met|Mitf|Tyrp1	-0.47	0
1	-2	TRR00328	M1	1	0	TRRUST	34	Regulated by: Ets2		-2	4.7	3.4	20611	28	632	4	0.63	0.32	16590|17246|18612|67603	Kit|Mdm2|Etv4|Dusp6	-0.43	0

## Sheet: Fig 2 TF_Enrichment_Day4
_MEMBER_MyList	_LogP_MyList	GO	_PATTERN_	_RANK_	GiniIndex	Category	CategoryID	Description	PARENT_GO	LogP	Enrichment	Z-score	#TotalGeneInLibrary	#GeneInGO	#GeneInHitList	#GeneInGOAndHitList	%InGO	STDV %InGO	GeneID	Hits	Log(q-value)	EvidenceCutoff
1	-4.3	TRR01463	M1	1	0	TRRUST	34	Regulated by: Tcf4		-4.3	8.7	6.5	20611	24	595	6	1	0.41	15361|15902|15903|17342|17869|27279	Hmga1|Id2|Id3|Mitf|Myc|Tnfrsf12a	-1.8	0
1	-4.1	TRR00817	M1	1	0	TRRUST	34	Regulated by: Mitf		-4.1	6.6	5.8	20611	37	595	7	1.2	0.44	16401|17295|17364|18241|20431|22178|22293	Itga4|Met|Trpm1|Gpr143|Pmel|Tyrp1|Slc45a2	-1.8	0
1	-4.1	TRR00293	M1	1	0	TRRUST	34	Regulated by: Egr1		-4.1	3.7	5	20611	111	595	12	2	0.58	12385|12387|12443|15370|15903|17131|17295|17988|18787|21825|22417|54366	Ctnna1|Ctnnb1|Ccnd1|Nr4a1|Id3|Smad7|Met|Ndrg1|Serpine1|Thbs1|Wnt4|Ctnnal1	-1.8	0
1	-3.5	TRR00838	M1	1	0	TRRUST	34	Regulated by: Myc		-3.5	4.6	4.8	20611	60	595	8	1.3	0.47	12043|14056|17869|17988|18263|22417|53379|69719	Bcl2|Ezh2|Myc|Ndrg1|Odc1|Wnt4|Hnrnpa2b1|Cad	-1.3	0
1	-3.1	TRR01494	M1	1	0	TRRUST	34	Regulated by: Trp53		-3.1	2.7	3.9	20611	182	595	14	2.4	0.62	12043|12566|15461|15902|17246|17295|17869|17988|18787|19252|21825|29870|116914|319520	Bcl2|Cdk2|Hras|Id2|Mdm2|Met|Myc|Ndrg1|Serpine1|Dusp1|Thbs1|Gtse1|Slc19a2|Dusp4	-0.96	0
1	-3	TRR00090	M1	1	0	TRRUST	34	Regulated by: Bcl3		-3	6.4	4.9	20611	27	595	5	0.84	0.37	12443|15945|27279|67731|433766	Ccnd1|Cxcl10|Tnfrsf12a|Fbxo32|Trim63	-0.96	0
1	-2.8	TRR00179	M1	1	0	TRRUST	34	Regulated by: Ctnnb1		-2.8	3.6	3.9	20611	77	595	8	1.3	0.47	12443|14609|17295|17342|17869|19400|22402|22417	Ccnd1|Gja1|Met|Mitf|Myc|Rapsn|Ccn4|Wnt4	-0.76	0
1	-2.6	TRR01186	M1	1	0	TRRUST	34	Regulated by: Rbl2		-2.6	10	5.1	20611	10	595	3	0.5	0.29	12189|12530|12566	Brca1|Cdc25a|Cdk2	-0.64	0
1	-2.5	TRR01317	M1	1	0	TRRUST	34	Regulated by: Smad5		-2.5	9.4	4.8	20611	11	595	3	0.5	0.29	15902|15903|17130	Id2|Id3|Smad6	-0.59	0
1	-2.5	TRR01451	M1	1	0	TRRUST	34	Regulated by: Tbx2		-2.5	9.4	4.8	20611	11	595	3	0.5	0.29	14609|14611|22178	Gja1|Gja3|Tyrp1	-0.59	0
1	-2.3	TRR01313	M1	1	0	TRRUST	34	Regulated by: Smad1		-2.3	5.5	3.9	20611	25	595	4	0.67	0.34	12842|15902|15903|17130	Col1a1|Id2|Id3|Smad6	-0.46	0
1	-2.3	TRR01442	M1	1	0	TRRUST	34	Regulated by: Tal1		-2.3	8	4.3	20611	13	595	3	0.5	0.29	12443|16590|17130	Ccnd1|Kit|Smad6	-0.46	0
1	-2.2	TRR01347	M1	1	0	TRRUST	34	Regulated by: Sp1		-2.2	1.9	2.9	20611	371	595	20	3.4	0.74	11852|11854|12443|12842|13650|15361|15364|16590|16905|17131|17295|17869|17988|18186|18787|20482|20657|20692|56212|80837	Rhob|Rhod|Ccnd1|Col1a1|Rhbdf1|Hmga1|Hmga2|Kit|Lmna|Smad7|Met|Myc|Ndrg1|Nrp1|Serpine1|Skil|Sod3|Sparc|Rhog|Rhoj	-0.46	0
1	-2.1	TRR01315	M1	1	0	TRRUST	34	Regulated by: Smad3		-2.1	3.5	3.3	20611	60	595	6	1	0.41	14219|17131|17869|18787|26360|27279	Ccn2|Smad7|Myc|Serpine1|Angptl2|Tnfrsf12a	-0.4	0
1	-2.1	TRR00328	M1	1	0	TRRUST	34	Regulated by: Ets2		-2.1	4.9	3.6	20611	28	595	4	0.67	0.34	16590|17246|18612|67603	Kit|Mdm2|Etv4|Dusp6	-0.4	0

## Sheet: Fig 2 TF_Enrichment_Day5
_MEMBER_MyList	_LogP_MyList	GO	_PATTERN_	_RANK_	GiniIndex	Category	CategoryID	Description	PARENT_GO	LogP	Enrichment	Z-score	#TotalGeneInLibrary	#GeneInGO	#GeneInHitList	#GeneInGOAndHitList	%InGO	STDV %InGO	GeneID	Hits	Log(q-value)	EvidenceCutoff
1	-4	TRR01361	M1	1	0	TRRUST	34	Regulated by: Srebf2		-4	32	9.5	20611	12	163	3	1.8	1.1	15357|17855|208715	Hmgcr|Mvk|Hmgcs1	-1	0
1	-3.2	TRR01494	M1	1	0	TRRUST	34	Regulated by: Trp53		-3.2	4.9	4.7	20611	182	163	7	4.3	1.6	12367|16878|17748|18140|20787|60599|74012	Casp3|Lif|Mt1|Uhrf1|Srebf1|Trp53inp1|Rap2b	-0.75	0
1	-3.1	TRR01347	M1	1	0	TRRUST	34	Regulated by: Sp1		-3.1	3.4	4.2	20611	371	163	10	6.1	1.9	11886|12843|13429|13819|15357|17196|20778|20787|23871|54725	Asah1|Col1a2|Dnm1|Epas1|Hmgcr|Mbp|Scarb1|Srebf1|Ets1|Cadm1	-0.75	0
1	-2.9	TRR01302	M1	1	0	TRRUST	34	Regulated by: Sirt1		-2.9	14	5.9	20611	28	163	3	1.8	1.1	15205|20416|20787	Hes1|Shc1|Srebf1	-0.59	0
1	-2.7	TRR00315	M1	1	0	TRRUST	34	Regulated by: Ep300		-2.7	7.3	4.7	20611	69	163	4	2.5	1.2	12843|14104|17748|20249	Col1a2|Fasn|Mt1|Scd1	-0.47	0
1	-2.5	TRR00951	M1	1	0	TRRUST	34	Regulated by: Nfkb1		-2.5	3.6	3.7	20611	246	163	7	4.3	1.6	13819|15205|15357|16155|16878|17196|19698	Epas1|Hes1|Hmgcr|Il10rb|Lif|Mbp|Relb	-0.33	0
1	-2.4	TRR01360	M1	1	0	TRRUST	34	Regulated by: Srebf1		-2.4	9	4.7	20611	42	163	3	1.8	1.1	14104|15357|20249	Fasn|Hmgcr|Scd1	-0.28	0

## Sheet: Fig 2 TF_Enrichment_Day6
_MEMBER_MyList	_LogP_MyList	GO	_PATTERN_	_RANK_	GiniIndex	Category	CategoryID	Description	PARENT_GO	LogP	Enrichment	Z-score	#TotalGeneInLibrary	#GeneInGO	#GeneInHitList	#GeneInGOAndHitList	%InGO	STDV %InGO	GeneID	Hits	Log(q-value)	EvidenceCutoff
1	-4.5	TRR01494	M1	1	0	TRRUST	34	Regulated by: Trp53		-4.5	2.9	5	20611	182	735	19	2.6	0.59	11606|12367|12370|12442|13197|15368|17748|18128|18854|20779|20787|23886|56188|56312|56484|74012|74747|140742|170770	Agt|Casp3|Casp8|Ccnb2|Gadd45a|Hmox1|Mt1|Notch1|Pml|Src|Srebf1|Gdf15|Fxyd1|Nupr1|Foxo3|Rap2b|Ddit4|Sesn1|Bbc3	-2.2	0
1	-4.5	TRR00944	M1	1	0	TRRUST	34	Regulated by: Nfe2l2		-4.5	4.9	5.7	20611	57	735	10	1.4	0.43	12608|15368|17748|20778|21803|26570|53945|56338|56615|76650	Cebpb|Hmox1|Mt1|Scarb1|Tgfb1|Slc7a11|Slc40a1|Txnip|Mgst1|Srxn1	-2.2	0
1	-4.1	TRR01347	M1	1	0	TRRUST	34	Regulated by: Sp1		-4.1	2.2	4.5	20611	371	735	29	3.9	0.72	11606|11816|11853|11886|12257|12702|13429|13819|16402|16478|17000|17196|18128|19294|20778|20779|20787|21833|21859|21928|21937|22228|22339|23871|54725|56233|56615|67749|236539	Agt|Apoe|Rhoc|Asah1|Tspo|Socs3|Dnm1|Epas1|Itga5|Jund|Ltbr|Mbp|Notch1|Nectin2|Scarb1|Src|Srebf1|Thra|Timp3|Tnfaip2|Tnfrsf1a|Ucp2|Vegfa|Ets1|Cadm1|Hdac7|Mgst1|Mgarp|Phgdh	-1.9	0
1	-3.7	TRR00951	M1	1	0	TRRUST	34	Regulated by: Nfkb1		-3.7	2.4	4.2	20611	246	735	21	2.9	0.61	11606|11816|12608|13819|14319|15368|16155|17000|17196|17387|19188|19698|20779|20846|21356|21803|21859|21928|21937|22339|30948	Agt|Apoe|Cebpb|Epas1|Fth1|Hmox1|Il10rb|Ltbr|Mbp|Mmp14|Psme2|Relb|Src|Stat1|Tapbp|Tgfb1|Timp3|Tnfaip2|Tnfrsf1a|Vegfa|Bin1	-1.5	0
1	-3.4	TRR00381	M1	1	0	TRRUST	34	Regulated by: Fosl2		-3.4	17	6.8	20611	5	735	3	0.41	0.24	19698|21803|27060	Relb|Tgfb1|Tcirg1	-1.3	0
1	-3.3	TRR00378	M1	1	0	TRRUST	34	Regulated by: Fos		-3.3	3.5	4.4	20611	79	735	10	1.4	0.43	12070|12702|14726|14964|14972|15040|17748|20779|21803|76650	Bex3|Socs3|Pdpn|H2-D1|H2-K1|H2-T23|Mt1|Src|Tgfb1|Srxn1	-1.3	0
1	-3.3	TRR00652	M1	1	0	TRRUST	34	Regulated by: Jun		-3.3	2.6	4	20611	175	735	16	2.2	0.54	11886|12070|12702|15368|16402|17000|19294|19698|20779|21803|21857|21928|21937|76650|81703|228026	Asah1|Bex3|Socs3|Hmox1|Itga5|Ltbr|Nectin2|Relb|Src|Tgfb1|Timp1|Tnfaip2|Tnfrsf1a|Srxn1|Jdp2|Pdk1	-1.3	0
1	-3.2	TRR01361	M1	1	0	TRRUST	34	Regulated by: Srebf2		-3.2	9.3	5.6	20611	12	735	4	0.54	0.27	15368|17855|60525|208715	Hmox1|Mvk|Acss2|Hmgcs1	-1.3	0
1	-2.5	TRR00400	M1	1	0	TRRUST	34	Regulated by: Foxo3		-2.5	9.3	4.8	20611	9	735	3	0.41	0.24	12452|12702|13197	Ccng2|Socs3|Gadd45a	-0.67	0
1	-2.2	TRR00168	M1	1	0	TRRUST	34	Regulated by: Crebbp		-2.2	3.2	3.3	20611	61	735	7	0.95	0.36	12702|14319|15368|17000|17748|21928|21937	Socs3|Fth1|Hmox1|Ltbr|Mt1|Tnfaip2|Tnfrsf1a	-0.44	0
1	-2.2	TRR00822	M1	1	0	TRRUST	34	Regulated by: Mlxipl		-2.2	5.1	3.7	20611	22	735	4	0.54	0.27	20249|56338|100705|378435	Scd1|Txnip|Acacb|Mafa	-0.39	0
1	-2.1	TRR00631	M1	1	0	TRRUST	34	Regulated by: Irf1		-2.1	4	3.4	20611	35	735	5	0.68	0.3	17000|21354|21355|21928|21937	Ltbr|Tap1|Tap2|Tnfaip2|Tnfrsf1a	-0.39	0
1	-2.1	TRR00623	M1	1	0	TRRUST	34	Regulated by: Il17a		-2.1	7	4	20611	12	735	3	0.41	0.24	17000|21928|21937	Ltbr|Tnfaip2|Tnfrsf1a	-0.39	0
1	-2	TRR01366	M1	1	0	TRRUST	34	Regulated by: Stat1		-2	3.8	3.3	20611	37	735	5	0.68	0.3	12702|16362|16391|17748|54123	Socs3|Irf1|Irf9|Mt1|Irf7	-0.36	0
1	-2	TRR00553	M1	1	0	TRRUST	34	Regulated by: Hif1a		-2	4.7	3.5	20611	24	735	4	0.54	0.27	15368|17684|17748|22339	Hmox1|Cited2|Mt1|Vegfa	-0.36	0
1	-2	TRR00086	M1	1	0	TRRUST	34	Regulated by: Batf2		-2	6.5	3.8	20611	13	735	3	0.41	0.24	17000|21928|21937	Ltbr|Tnfaip2|Tnfrsf1a	-0.36	0
